# Supplementary material for: Genome-Wide Transcriptome Analysis of Cotton (Gossypium hirsutum L.) Identifies Candidate Gene Signatures in Response to Aflatoxin Producing Fungus Aspergillus flavus
Source: PLoS One. 2015 Sep 14;10(9):e0138025. doi: 10.1371/journal.pone.0138025 (PMC4569580; doi:10.1371/journal.pone.0138025)
Supplement: S1 Table — Sheet 1, Nomenclature of genes and primer sequences used for expression analysis through RT-PCR; sheet 2, All differentially expressed genes discussed in the manuscript and used for heatmap in Fig 2A; sheet 3, Genes from different classes used in the generation of heatmaps for Figs 4 and 5. (XLSX) [file pone.0138025.s002.xlsx]

## Sheet: Genes_RT
ShortName	Annotation	FORWARD PRIMER1 (5'-3')	REVERSE PRIMER1 (5'-3')	PRODUCT size (bp)	Experiment	Class	GoraiID	Count(Exp/control)	Log2(foldchange)
XTH32	xyloglucan endotransglucosylase/hydrolase 32	ACACCCCGGAGACCATGA	GTTCCCATCCCCGCTTCC	109	NIPvsTP	Genes interfering with fungal virulence and growth	Gorai.003G145700	301/1	11.24
SAUR64	SAUR-like auxin-responsive protein family	TGTTGGCGTGTTTCTTGCTG	TGGACACCTCACGTTGCC	168	NIPvsTP	Genes involved in defense signaling pathways	Gorai.N011900	308/1	12.49
POXN1	Peroxidase superfamily protein	CCAGTGGAGCGAGTTGGG	GCAGTGCCGATTGTGTGC	184	NIPvsTP	Genes involved in oxidative burst	Gorai.012G141300	797/1	12.5
Hsp70b	heat shock protein 70B	AATGAGCCGCTCGGTGTC	TGTGTTGGGGTGTGGCAG	105	NIPvsTP	Genes involved in stress response	Gorai.003G169700	521/1	10.83
WRKY72	WRKY DNA-binding protein 72	AGCTCTGGGGCATGGATT	GTGCTGCAGAAACATGGCC	194	NIPvsTP	Genes encoding transcription factors	Gorai.012G056800	174/1	9.7
APX2	ascorbate peroxidase 2	CCAGCGTATGACCACCGG	AGAGGGTCGTCTGCCACA	113	NISvsTS	Genes involved in oxidative burst	Gorai.009G420500	287/11	6.1
PR-4	pathogenesis-related 4	ATCGGCCACAAGCAGCTT	GCCACATGGGATGCCAGT	103	NISvsTS	Genes involved in stress response	Gorai.013G200400	2734/67	6.54
B-CHI	basic chitinase	TAGCCAAGGACCCGACCA	CGCCGTGTCTTCTGCAGA	125	NISvsTS	Genes interfering with fungal virulence and growth	Gorai.010G058900	9534/337	6.05
WRKY23	WRKY DNA-binding protein 23	ACGGTGGAATACGGCTGC	AGCCGAAAGTGGTGGTGG	195	NISvsTS	Genes encoding transcription factors	Gorai.006G265200	344/27	4.86
AOS6	allene oxide synthase	CCGGTCCGACTTCGACTT	TGGACCGGAGACTGAGCA	134	NISvsTS	JA/ET and SA signaling pathway	Gorai.010G013700	138/1	11.0218

## Sheet: All_DEGs
Important category of differentially expressed genes in cotton pericarp and seed in response to A. flavus infection
Pericarp specific
seed specific
both
P>0.05
Genes interfering with Fungal Virulence			Log2 fold change
gene	ShortName	gene ID	NIPvsNTP	NIPvsTP	NTPvsTP	NISvsNTS	NISvsTS	NTSvsTS
basic chitinase	B-CHI	Gorai.002G203600	4.5057	3.26036	-1.2494	8.89807	8.05955	-0.842803
chitinase-like protein 2	CTL2	Gorai.006G078900	3.50856	1.66079	-1.85668	-2.57336	-1.3737	1.196
homolog of carrot EP3-3 chitinase	CHIV	Gorai.006G230600	4.44701	3.41194	-1.04087	10.2712	10.5173	0.272272
basic chitinase	B-CHI	Gorai.010G058900	2.16003	3.14652	0.982809	9.0243	6.05832	-2.96742
homolog of carrot EP3-3 chitinase	CHIV	Gorai.011G137500	2.35701	0.452589	-1.91068	12.9842	10.0196	-2.93902
chitinase A	CHIA	Gorai.008G272100	-2.45972	0.0460934	2.50328	1.27341	4.21388	2.93479
basic chitinase	B-CHI	Gorai.005G258100	4.29489	8.09572	3.71849	0.586062	0.236484	-0.354185
chitinase-like protein 2	CTL2	Gorai.011G198500	1.88475	2.29569	0.408891	-3.91404	-2.28049	1.62882
homolog of carrot EP3-3 chitinase	CHIV	Gorai.006G230700	0.255193	-0.761204	-1.02235	3.65059	2.46525	-1.18814
chitinase A	CHIA	Gorai.008G272000	0.664181	1.56745	0.895807	3.72963	3.77339	0.0390132
homolog of carrot EP3-3 chitinase	CHIV	Gorai.011G137200	-0.659116	-0.221148	0.437971	7.02132	6.81083	-0.214599
beta-1,3-glucanase 3	BG3	Gorai.006G134600	0.978658	1.05588	0.0728004	7.58626	3.47806	-4.10911
beta-1,3-glucanase 1	BG1	Gorai.006G134700	0.421977	-0.252259	-0.662642	5.86542	2.14241	-3.72633
beta-1,3-glucanase 3	BG3	Gorai.010G003600	1.79579	0.834591	-0.966099	3.6113	7.83577	4.25366
Kunitz family trypsin and protease inhibitor protein	TPI,KTI1	Gorai.011G254400	2.47884	4.94231	2.45959	0.98908	0.153828	-0.726607
Kunitz family trypsin and protease inhibitor protein	TPI,KTI1	Gorai.011G254900	2.02407	6.92203	5.17405	1.10885	0.182293	-0.926333
Kunitz family trypsin and protease inhibitor protein	TPI,KTI1	Gorai.012G027700	3.52824	2.65416	-0.878817	8.5412	10.4316	1.8857
inter-alpha-trypsin inhibitor heavy chain-related	TPI	Gorai.006G094900	-2.48262	-0.322606	2.02307	-0.189049	-0.0271021	0.144451
Kunitz family trypsin and protease inhibitor protein	TPI,KTI1	Gorai.012G027600	-2.9138	-0.550519	2.36389	1.86992	3.24872	1.37386
Kunitz family trypsin and protease inhibitor protein	TPI,KTI1	Gorai.011G254500	-6.8287	2.92313	9.76673	0.00270736	0.175678	-1.40584
Kunitz family trypsin and protease inhibitor protein	TPI,KTI1	Gorai.011G254600	-6.23324	6.47654	12.7247	1.62488	3.67076	-1.40584
Serine protease inhibitor, potato inhibitor I-type family protein	SPI	Gorai.012G105800	8.72487	0	-8.74166	0.597303	-0.2183	-0.818978
Serine protease inhibitor, potato inhibitor I-type family protein	SPI	Gorai.009G312600	0	8.16854	8.10483	6.57144	10.41	3.8578
Serine protease inhibitor, potato inhibitor I-type family protein	SPI	Gorai.007G143500	-0.6246	1.40828	2.03007	1.38049	5.9948	4.59208
Serine protease inhibitor, potato inhibitor I-type family protein	SPI	Gorai.007G143600	3.83897	-6.85252	-10.6308	-0.769396	-0.944647	-0.17886
hydroxyproline-rich glycoprotein family protein	HRGP	Gorai.005G225000	4.31452	0.202983	-4.1163	-3.48496	-1.39541	2.08573
hydroxyproline-rich glycoprotein family protein	HRGP	Gorai.007G082700	10.556	10.8863	0.25021	3.75701	1.30766	-2.45611
Late embryogenesis abundant (LEA) hydroxyproline-rich glycoprotein family	HRGP	Gorai.008G273100	8.31139	5.13074	-3.2612	0.377142	-5.2635	-5.73507
hydroxyproline-rich glycoprotein family protein	HRGP	Gorai.009G039700	5.19173	-0.682593	-5.87751	0.015439	0.199625	0.178839
Late embryogenesis abundant (LEA) hydroxyproline-rich glycoprotein family	HRGP	Gorai.010G232300	4.56391	-1.08505	-5.65377	-0.901259	-1.18502	-0.316084
hydroxyproline-rich glycoprotein family protein	HRGP	Gorai.013G056300	12.236	0	1.12843	-2.74206	-0.858861	1.8861
hydroxyproline-rich glycoprotein family protein	HRGP	Gorai.013G056500	10.8836	12.3728	1.40707	-3.60882	-1.90358	1.75936
hydroxyproline-rich glycoprotein family protein	HRGP	Gorai.013G057400	8.79397	10.9407	2.06081	0	0	0
hydroxyproline-rich glycoprotein family protein	HRGP	Gorai.013G057500	10.3813	12.3893	1.92378	0	0	0
hydroxyproline-rich glycoprotein family protein	HRGP	Gorai.009G009000	3.298	5.23706	1.93432	-0.712182	-0.944564	-0.232655
hydroxyproline-rich glycoprotein family protein	HRGP	Gorai.013G059400	10.3409	12.0747	1.64966	0	0	0
hydroxyproline-rich glycoprotein family protein	HRGP	Gorai.012G143400	5.61079	7.77822	2.16603	-4.0149	-3.99144	0
Late embryogenesis abundant (LEA) hydroxyproline-rich glycoprotein family	HRGP	Gorai.007G103800	1.51258	-1.25023	-2.7687	2.23644	0.0788307	-2.16161
Late embryogenesis abundant (LEA) hydroxyproline-rich glycoprotein family	HRGP	Gorai.002G235900	0.548768	-0.420135	-0.972676	3.20391	1.62788	-1.58428
Late embryogenesis abundant (LEA) hydroxyproline-rich glycoprotein family	HRGP	Gorai.006G150200	0.839432	-0.0546328	-0.926912	3.69576	2.91592	-0.834846
Late embryogenesis abundant (LEA) hydroxyproline-rich glycoprotein family	HRGP	Gorai.003G085000	-0.685956	-0.151888	0.528315	-3.20818	-1.09608	2.13597
Late embryogenesis abundant (LEA) hydroxyproline-rich glycoprotein family	HRGP	Gorai.009G141800	0.528334	0.0481126	-0.480415	-2.16334	-1.2864	0.87771
hydroxyproline-rich glycoprotein family protein	HRGP	Gorai.013G057700	8.54529	10.8213	2.19039	-7.56849	-0.837748	6.77938
Late embryogenesis abundant (LEA) hydroxyproline-rich glycoprotein family	HRGP	Gorai.006G130400	1.18324	0.586006	-0.608664	1.63362	3.69573	2.05876
hydroxyproline-rich glycoprotein family protein	HRGP	Gorai.012G010800	1.36166	1.17092	-0.195301	-1.91264	0.365073	2.27239
phenylalanine ammonia-lyase 2	PAL2	Gorai.007G373600	6.06509	1.86626	-4.20473	1.327	0.368922	-0.960001
phenylalanine ammonia-lyase 2	PAL2	Gorai.007G373700	5.8688	1.60625	-4.26817	0.873755	0.366333	-0.509383
phenylalanine ammonia-lyase 2	PAL2	Gorai.010G086000	-2.44169	0.452236	2.87606	0.443527	-0.438712	-0.885045
Chalcone and stilbene synthase family protein	CHS1	Gorai.005G035100	7.75648	0.894725	-6.8658	1.13807	0.562815	-0.579483
Chalcone and stilbene synthase family protein	CHS3	Gorai.006G000200	3.04651	1.15191	-1.8979	0.977949	0.339664	-0.633036
Chalcone and stilbene synthase family protein	CHS1	Gorai.009G339300	8.69612	2.57303	-6.12781	-0.446492	-0.53463	-0.090167
Chalcone and stilbene synthase family protein	CHS1	Gorai.011G161200	9.64474	3.2857	-6.36254	2.59043	-0.285804	-2.88149
Chalcone and stilbene synthase family protein	CHS1	Gorai.011G161300	9.77618	3.32842	-6.45149	3.93518	0.119679	-3.82111
4-coumarate:CoA ligase 3	4CL3	Gorai.003G052100	10.1492	3.455	-6.69742	2.39112	0.103178	-2.29303
4-coumarate:CoA ligase 1	4CL1	Gorai.009G148700	2.82108	0.954715	-1.87075	0.234879	-0.638323	-0.876155
4-coumarate:CoA ligase 1	4CL1	Gorai.011G053700	3.47162	2.36273	-1.11351	-0.528502	-0.549047	-0.0233654
cinnamate-4-hydroxylase	C4H	Gorai.011G207000	4.2544	1.28391	-2.97228	0.00658131	-0.3541	-0.366558
cinnamate-4-hydroxylase	C4H	Gorai.013G271700	7.73169	3.92691	-3.8076	1.11136	0.166362	-0.954354
cinnamoyl coa reductase 1	CCR1	Gorai.009G124300	2.27866	0.990644	-1.29222	-0.112722	-0.446146	-0.334691
hydroxycinnamoyl-CoA shikimate/quinate hydroxycinnamoyl transferase	HCT	Gorai.009G057200	3.08585	9.14694	5.97995	0	0	0
hydroxycinnamoyl-CoA shikimate/quinate hydroxycinnamoyl transferase	HCT	Gorai.011G131500	-0.00036354	-0.778524	-0.782018	-2.01675	0.0672683	2.08211
caffeoyl-CoA 3-O-methyltransferase	CCOAMT	Gorai.N022200	5.79708	3.21186	-2.58975	0.496959	-0.72298	-1.22656
xyloglucan endotransglucosylase/hydrolase 32	XTH32	Gorai.003G145700	11.0302	11.243	0.130689	3.2358	0.888653	-2.35166
xyloglucan endotransglucosylase/hydrolase 5	XTH5	Gorai.007G068800	0.579467	2.63256	2.04856	4.96549	0.829549	-4.14026
xyloglucan endotransglucosylase/hydrolase 32	XTH32	Gorai.009G110900	2.94436	5.63425	2.68586	4.00475	2.1835	-1.82897
xyloglucan endotransglucosylase/hydrolase 9	XTH9	Gorai.013G072200	1.02947	2.01055	0.976755	-0.0359041	-0.802572	-0.77171
xyloglucan endotransglucosylase/hydrolase 8	XTH8	Gorai.011G016500	6.42772	2.01461	-4.41751	0.744095	-0.412577	-1.16475
Xyloglucan endotransglucosylase/hydrolase family protein	XTH22, TCH4	Gorai.003G052400	1.06265	1.48311	0.415921	3.67247	5.31059	1.6312
Xyloglucan endotransglucosylase/hydrolase family protein	XTH22, TCH4	Gorai.004G031100	0.394894	-0.667108	-1.06644	3.77608	2.85404	-0.914967
xyloglucan endotransglucosylase/hydrolase 16	XTH16	Gorai.005G025000	-1.2866	-1.22642	0.0575284	2.34798	1.23457	-1.13728
Xyloglucan endotransglucosylase/hydrolase family protein	XTH22, TCH4	Gorai.009G006400	0.876569	-0.00732835	-0.88745	3.60772	1.32154	-2.2922
xyloglucan endotransglucosylase/hydrolase 15	XTH15,XTR7	Gorai.011G034600	0.61494	-0.791224	-1.41109	2.13217	0.0578128	-2.07967
xyloglucan endotransglucosylase/hydrolase 7	XTH7	Gorai.007G057400	1.83725	0.713943	-1.12768	-2.91001	-0.423818	2.47885
xyloglucan endotransglucosylase/hydrolase 30	XTH30,XTR4	Gorai.008G223600	0.40616	0.485612	0.0791094	0.0533823	2.76193	2.70608
xyloglucan endotransglucosylase/hydrolase 6	XTH6	Gorai.003G033600	-0.66561	-0.438961	0.222348	1.22119	-1.23397	-2.46172
cellulose synthase A4	CESA4	Gorai.001G238100	3.38317	2.0071	-1.37952	-4.46464	-1.70388	2.75679
Cellulose-synthase-like C12	CSLC12	Gorai.010G028300	2.23544	0.975402	-1.26672	-0.792307	-0.073798	0.713772
cellulose synthase family protein	CESA8	Gorai.011G037900	2.71606	2.86335	0.145752	-3.92317	-1.27882	2.63673
cellulose synthase like G2	CSLG2	Gorai.005G047700	-0.0497287	2.72191	2.76693	1.50589	2.0778	0.566243
cellulose synthase-like D5	CSLD5,SOS6	Gorai.008G142900	2.84259	3.4167	0.570547	2.124	0.928317	-1.20277
Cellulose-synthase-like C4	CSLC4	Gorai.006G028400	0.0911816	0.586373	0.49107	2.407	0.280015	-2.13481
cellulose synthase-like B3	CSLB03	Gorai.007G171800	1.0481	0.43527	-0.615863	2.42717	3.60127	1.16601
cellulose synthase like E1	CSLE1	Gorai.007G261300	0.019984	-0.88511	-0.894099	3.74643	3.14431	-0.584754
Cellulose synthase family protein	CESA7	Gorai.001G044700	0.0437084	1.31838	1.27264	-3.8381	-1.42639	2.40413
cellulose synthase A4	CESA4	Gorai.004G057400	1.08846	1.79612	0.702704	-3.42256	-1.48186	1.93441
Cellulose synthase family protein	CESA7	Gorai.009G009700	2.07412	2.3676	0.290671	-3.93122	-1.3972	2.52752
cellulose synthase like E1	CSLE1	Gorai.006G247300	0.875711	0.159972	-0.728717	1.99078	2.27735	0.27919
cellulose synthase like G3	CSLG3	Gorai.008G256300	0.722693	0.533436	-0.193926	6.22259	8.81172	2.58484
cellulose synthase like E1	CSLE1	Gorai.013G193400	-0.0878732	-0.325888	-0.208671	2.97884	6.52729	3.53938
UDP-D-glucose/UDP-D-galactose 4-epimerase 5	UGE5	Gorai.006G207400	1.71968	1.17799	-0.547083	2.01568	2.83702	0.817401
pectin methylesterase 1	PME1	Gorai.009G038900	-3.30715	-0.818005	2.45413	0	3.90772	3.99714
pectin methylesterase 3	PME3	Gorai.009G147900	-0.631323	1.99826	2.62618	1.54007	-0.17444	-1.71583
expansin A4	EXPA4	Gorai.003G131000	4.69189	5.35054	0.651088	1.2096	0.866409	-0.345706
expansin-like B1	EXLB1	Gorai.004G192300	6.80243	10.5099	3.62483	6.19661	9.44388	3.36052
expansin B2	EXPB2	Gorai.004G164200	11.622	11.5721	-0.131941	5.57288	4.40952	-1.13719
expansin A4	EXPA4	Gorai.007G376300	2.73371	1.82815	-0.910481	0.147354	-0.0791346	-0.228769
expansin 11	EXPA11	Gorai.009G192100	3.67112	1.24072	-2.41586	-1.05751	-0.542284	0.50988
expansin A15	EXPA15	Gorai.009G324900	5.06294	-1.38335	-6.45011	0.484654	-0.00313909	-0.496419
expansin A4	EXPA4	Gorai.012G104400	3.74512	1.69213	-2.05902	0.561464	-0.00823395	-0.57474
expansin A4	EXPA4	Gorai.013G022200	2.93832	3.72556	0.773653	1.16145	1.13473	-0.0354253
expansin A5	EXPA5	Gorai.006G015100	-4.99057	0.465885	5.45323	2.13879	0.807719	-1.33858
expansin A15	EXPA15	Gorai.007G266900	-3.84076	-1.37528	2.46106	-0.546634	-1.25181	-0.713534
expansin A8	EXPA8	Gorai.009G293500	-2.43184	-0.148476	2.27991	4.75329	-1.53959	-6.29946
expansin A8	EXPA8	Gorai.013G007000	-2.8651	-1.22698	1.63376	0.120415	1.58166	1.45741
expansin A4	EXPA4	Gorai.001G111100	3.18754	4.03006	0.837302	0.451921	0.263369	-0.193981
expansin A15	EXPA15	Gorai.005G142200	1.91228	2.33987	0.424585	1.02474	0.450617	-0.580547
expansin A4	EXPA4	Gorai.009G098800	1.75424	3.37431	1.61506	0.596057	0.336398	-0.262519
expansin A8	EXPA8	Gorai.011G209100	2.47841	4.65753	2.17588	0.912884	0.208827	-0.711149
expansin A4	EXPA4	Gorai.011G266000	0.456508	3.60039	3.13612	-1.27219	-1.24964	0.0204773
expansin A8	EXPA8	Gorai.013G092900	0	6.8264	6.76305	0	0	0
expansin A15	EXPA15	Gorai.013G086900	1.42887	2.11291	0.680625	3.4355	1.15005	-2.29118
expansin 11	EXPA11	Gorai.010G001800	2.94662	5.6954	2.74526	4.8942	1.30796	-3.5931
expansin-like B1	EXLB1	Gorai.004G192500	9.24608	1.31212	-7.93858	7.14772	5.38515	-1.76854
expansin B3	EXPB3	Gorai.008G153800	5.54414	5.71387	0.162785	2.57499	1.31037	-1.26827
expansin A8	EXPA8	Gorai.012G014400	-1.02343	0.840523	1.86011	3.32339	0.201898	-3.12747
expansin-like B1	EXLB1	Gorai.004G192400	3.72695	6.07249	2.26384	6.19661	12.1824	3.36052
expansin A4	EXPA4	Gorai.002G257400	0.96041	-0.682754	-1.64949	-1.80528	0.377061	2.17782
UDP-Glycosyltransferase superfamily protein	GT72B1	Gorai.001G156000	8.75429	7.50904	-1.3259	7.65259	6.87832	-0.77955
UDP-Glycosyltransferase superfamily protein	GT	Gorai.006G205000	2.49753	1.06156	-1.43855	0.255433	-0.427671	-0.691793
UDP-Glycosyltransferase superfamily protein	GT	Gorai.008G197800	2.49452	-1.4243	-3.92286	5.05865	3.22132	-1.84314
UDP-Glycosyltransferase superfamily protein	GT	Gorai.011G202900	-7.30547	-5.02978	2.50804	-1.84379	2.88925	4.72699
Glycosyltransferase family 61 protein	GT	Gorai.006G057500	5.15759	6.58841	1.35023	-1.62729	-4.776	-3.24319
Glycosyltransferase family 61 protein	GT	Gorai.006G136200	1.86575	2.01202	0.142563	0.0119426	-0.27433	-0.295416
Glycosyltransferase family 61 protein	GT	Gorai.008G287900	1.75202	2.22923	0.471213	-1.62698	-0.593503	1.03162
glycosyltransferase family protein 47	GT	Gorai.009G307300	1.88942	-0.42915	-2.32381	-0.248409	0.103803	0.343465
Glycosyltransferase family 61 protein	GT	Gorai.003G090500	0.230305	-0.691568	-0.927009	4.00878	3.21295	-0.776579
glycosyltransferase family protein 2	GT	Gorai.003G143100	0.880406	2.01735	1.13228	2.90815	0.0997253	-2.8111
UDP-Glycosyltransferase superfamily protein	GT	Gorai.003G144500	1.0733	-0.709231	-1.78663	2.41847	3.89851	1.47452
glycosyltransferase family protein 2	GT	Gorai.004G230400	4.16998	5.89355	1.72031	2.68359	1.12723	-1.55931
alpha 1,4-glycosyltransferase family protein	GT	Gorai.006G181600	0.332685	-0.857448	-1.18354	4.29642	3.79156	-0.511549
glycosyltransferase 18	GT18	Gorai.007G009300	0.246712	0.633894	0.379892	3.52858	3.32305	-0.204698
UDP-Glycosyltransferase superfamily protein	UGT85A1	Gorai.009G235700	1.05853	1.04919	-0.0157884	3.93358	5.50605	1.56753
UDP-Glycosyltransferase superfamily protein	GT	Gorai.010G033600	-0.642377	-1.0411	-0.403194	5.41459	2.64587	-2.77726
UDP-Glycosyltransferase superfamily protein	GT	Gorai.012G185000	-0.557764	-0.0976896	0.457608	2.4809	2.30636	-0.184799
UDP-Glycosyltransferase superfamily protein	GT	Gorai.008G260100	3.58146	1.01436	-2.56958	-3.06618	-1.19406	1.84136
glycosyltransferase family protein 2	GT	Gorai.009G108300	4.31766	1.67896	-2.64278	-2.2484	0.435774	2.68047
UDP-glycosyltransferase 74 F1	UGT74F1	Gorai.001G226600	0.944117	-0.582962	-1.51749	1.92786	2.62322	0.65895
UDP-Glycosyltransferase superfamily protein	GT	Gorai.006G160700	1.17595	1.00181	-0.177922	6.52382	9.33265	2.83255
UDP-Glycosyltransferase superfamily protein	GT	Gorai.012G184900	0.0232377	-1.15775	-1.15117	0.987553	2.18137	1.18236
UDP-Glycosyltransferase superfamily protein	GT	Gorai.007G082400	0.857419	0.807728	0.0549733	-1.08463	-8.28426	-7.29603
lipoxygenase 1	LOX1	Gorai.004G241400	2.65319	0.542016	-2.114	-1.00833	-0.556431	0.00897631
lipoxygenase 2	LOX2	Gorai.009G071200	2.36406	3.1126	0.743919	0.704424	0.196137	-0.513449
lipoxygenase 3	LOX3	Gorai.010G255700	-3.10691	-1.79666	1.30406	0	4.15371	4.24298
lipoxygenase 1	LOX1	Gorai.013G124500	-2.69099	-1.54693	1.1408	-0.279066	-0.0938829	0.18009
Genes involved in defense signaling pathways
alcohol dehydrogenase 1	ADH1	Gorai.007G065100	4.09411	-1.26746	-5.36535	-0.517765	-0.171926	0.312129
alcohol dehydrogenase 1	ADH1	Gorai.005G081700	1.1831	-0.782698	-1.96892	3.37541	0.560916	-2.8217
alcohol dehydrogenase 1	ADH1	Gorai.005G081900	0.64344	-1.21753	-1.86167	2.51021	0.261837	-2.25579
alcohol dehydrogenase 1	ADH1	Gorai.005G082400	0.865598	-1.05486	-1.92368	1.81921	-0.294575	-2.12047
calmodulin-like 11	CML11	Gorai.005G046000	3.12266	2.50443	-0.61844	1.97729	3.01584	1.02648
Calmodulin-binding protein	CBP	Gorai.011G022600	2.21642	1.32403	-0.889174	1.95341	1.88636	-0.0815139
binding;calmodulin binding	CBP	Gorai.011G015400	3.58988	3.01307	-0.578275	1.50197	0.784124	-0.916725
calmodulin-like 11	CML11	Gorai.013G201100	2.42874	2.14431	-0.287257	2.56405	1.68356	-0.890706
calmodulin 5	CAM5	Gorai.008G292900	3.14657	2.85594	-0.294707	-0.045659	-1.06963	-1.03029
calmodulin-binding family protein	CBP	Gorai.009G032400	-1.49792	-3.16062	-1.66555	-0.608084	1.34353	1.94514
calmodulin like 37	CML37	Gorai.001G059500	0.548971	-0.931395	-1.48398	7.53226	6.32037	-1.1903
calmodulin-like 38	CML38	Gorai.007G042400	-0.393131	-1.40769	-1.02343	8.01169	9.00208	1.01684
calmodulin-like 41	CML41	Gorai.010G012800	0.121895	0.354643	0.227345	5.88092	2.64714	-3.24624
calcineurin B subunit-related	CBL	Gorai.007G316400	1.05124	1.23082	0.174472	1.29538	-9.06175	-10.4531
Calcium-binding EF-hand family protein	CBP	Gorai.002G223000	2.88006	4.00651	1.26302	1.62365	2.09445	0.345982
Calcium-binding EF-hand family protein	CBP	Gorai.007G015400	2.32747	0.355444	-2.03531	0.236474	0.0240136	-0.225864
Calcium-binding EF-hand family protein	CBP	Gorai.009G249200	5.27712	-0.0388548	-5.30213	-0.631322	0.286407	0.909852
Calcium-binding EF-hand family protein	CBP	Gorai.009G429900	8.17799	7.91605	-0.343339	2.00609	1.51866	-0.499457
Calcium-binding EF-hand family protein	CBP	Gorai.008G150700	-2.14029	-1.59948	0.620637	2.15918	1.55608	-0.589061
Calcium-binding EF-hand family protein	CBP	Gorai.002G232400	0	7.90286	7.84074	0	0	0
EF hand calcium-binding protein family	CBP	Gorai.005G156600	5.11219	7.58074	2.38841	2.0999	-4.65163	-6.84737
Calcium-binding EF-hand family protein	CBP	Gorai.010G019300	-3.32261	-10.15	-6.76813	0	0	0
EF hand calcium-binding protein family	CBP	Gorai.010G019400	0.161179	-2.17598	-2.36589	0.149875	-2.48997	-2.64339
Calcium-binding EF-hand family protein	CBP	Gorai.010G147900	-7.38927	0.17191	7.57537	2.59347	2.73693	0.1323
calcium-binding EF hand family protein	CBP	Gorai.004G109700	1.06311	-0.735516	-1.80398	3.34304	4.49506	1.14507
Calcium-binding EF-hand family protein	CBP	Gorai.012G053200	-0.551498	-1.01857	-0.46025	2.10596	2.24587	0.12785
Calcium-binding EF-hand family protein	CBP	Gorai.013G072600	1.47495	0.44294	-1.03	2.40783	0.858055	-1.55683
EF hand calcium-binding protein family	CBP	Gorai.009G275500	-0.692115	-1.52876	-1.0681	-9.21391	-9.18207	0
Calcium-binding EF-hand family protein	CBP	Gorai.001G194900	-0.409554	-0.763735	-0.383146	2.24445	2.6897	0.438767
Calcium-binding EF-hand family protein	CBP	Gorai.005G087100	2.08543	2.46641	0.378491	6.43794	9.34755	2.9326
Calcium-binding EF-hand family protein	CBP	Gorai.008G255800	1.83582	-0.740117	-2.58706	5.30746	7.43786	2.15328
Calcium-binding EF-hand family protein	CBP	Gorai.009G275600	-0.554138	-1.20511	-0.654959	-1.56989	-8.76659	-7.29298
Calcium-binding EF-hand family protein	CBP	Gorai.013G043400	-0.489226	-0.196139	0.272232	-1.70256	-0.532935	3.11253
Protein kinase superfamily protein	PK	Gorai.005G243300	3.29884	1.97699	-1.32744	-1.03941	-0.494252	0.539358
Protein kinase superfamily protein	PK	Gorai.007G167300	2.87485	0.157751	-2.72092	1.12898	0.385187	-0.771245
Protein kinase superfamily protein	PK	Gorai.009G228800	2.3386	0.518224	-1.82584	-0.974654	0.0977081	1.24456
Protein kinase superfamily protein	PK	Gorai.009G149600	2.04915	0.144964	-1.97228	-0.673843	-0.67265	-0.00991057
Protein kinase superfamily protein	PK	Gorai.009G266100	6.82218	2.74477	-4.15745	0.314906	0.177305	-0.14259
Protein kinase superfamily protein	PK	Gorai.011G059600	2.24226	-0.0391385	-2.28381	1.11451	-0.64756	-1.76767
Protein kinase superfamily protein	PK	Gorai.011G059900	8.36691	0	-8.38356	-7.74503	-1.7416	6.06127
Protein kinase superfamily protein	PK	Gorai.012G099200	4.11268	-0.187038	-4.32629	-0.130509	-0.184414	-0.063093
Protein kinase superfamily protein	PK	Gorai.004G193500	0.747217	2.89416	2.14221	1.03993	0.874433	-0.173304
Protein kinase superfamily protein	PK	Gorai.007G029800	3.6923	6.90405	3.13174	2.01322	1.48984	-0.532028
Protein kinase superfamily protein	PK	Gorai.008G036300	1.45626	3.18028	1.72956	-3.57803	-0.59836	2.97168
Protein kinase superfamily protein	PK	Gorai.008G272500	4.7286	5.95777	1.22479	-0.929753	0.928018	1.85351
Protein kinase superfamily protein	PK	Gorai.009G036100	2.58515	3.56247	0.974079	-1.14052	-0.969302	0.163949
Protein kinase superfamily protein	PK	Gorai.010G036100	0.447049	2.10799	1.6486	0.609256	0.383869	-0.227709
Protein kinase superfamily protein	PK	Gorai.002G044400	1.30933	2.26774	0.954413	7.09311	6.65328	-0.417845
Protein kinase superfamily protein	PK	Gorai.003G025800	1.40746	0.24158	-1.12964	6.88504	6.95861	0.0987348
Protein kinase superfamily protein	PK	Gorai.007G139200	0	0	0	7.3047	7.43775	0.157724
Protein kinase superfamily protein	PK	Gorai.009G234800	-0.0554451	-0.285093	-0.23227	2.30889	2.06503	-0.2532
Protein kinase superfamily protein	PK	Gorai.009G294100	-0.142724	0.113638	0.254613	7.79675	8.90697	1.1345
Protein kinase superfamily protein	PK	Gorai.013G131100	2.5491	4.33791	1.78697	2.65345	1.53042	-1.12824
Protein kinase superfamily protein	PK	Gorai.002G161100	-0.462876	1.4745	0.604465	-2.78459	-0.0754002	2.81115
Protein kinase superfamily protein	PK	Gorai.005G088300	-1.66009	-1.39589	0.260617	1.75075	3.08443	1.32508
Protein kinase superfamily protein	PK	Gorai.005G200800	0.904878	-0.221753	-1.16004	1.16307	3.57801	2.40743
Protein kinase superfamily protein	PK	Gorai.012G003300	-0.699567	-1.17547	-0.480322	1.34873	2.46238	1.10723
Protein kinase superfamily protein	PK	Gorai.007G183100	-0.420298	-0.842151	-0.126704	-1.01578	-2.00417	-0.996116
protein kinase 2B	APK2B	Gorai.006G119600	1.17302	-0.872425	-2.04785	5.02432	3.70811	-1.32385
Leucine-rich receptor-like protein kinase family protein	QRP1	Gorai.001G019800	2.04032	0.306742	-1.73675	-0.550354	-0.173466	0.369596
receptor-like protein kinase-related family protein	RLK	Gorai.001G229100	6.07668	4.87025	-1.20978	1.16939	0.0352075	-1.14127
Leucine-rich repeat receptor-like protein kinase family protein	LRR-RLK	Gorai.006G019700	8.30462	3.1148	-5.27001	-3.29965	-3.26629	0
receptor-like protein kinase 1	RLK1	Gorai.007G312800	2.51222	-0.83433	-3.35053	2.75411	-0.286015	-3.04512
Leucine-rich receptor-like protein kinase family protein	LRR-RLK	Gorai.009G286600	7.53355	0	-7.55119	0.590136	0.326406	-0.271932
cysteine-rich RLK (RECEPTOR-like protein kinase) 25	CRK25	Gorai.010G175800	2.21667	-0.245294	-2.46696	3.16387	-2.36676	-5.62565
inflorescence meristem receptor-like kinase 2	IMK2	Gorai.011G289900	3.51315	3.45878	-0.0586815	1.09439	0.0349441	-1.06884
Leucine-rich repeat receptor-like protein kinase family protein	LRR-RLK	Gorai.N023600	7.49185	5.69003	-1.88139	-4.85196	-4.82152	0
BAK1-interacting receptor-like kinase 1	BIR1	Gorai.002G261100	-2.83286	-1.18443	1.6871	0.115922	0.889451	0.762382
receptor-like protein kinase 1	RLK1	Gorai.003G163100	-8.09475	-0.389836	7.71634	0	0	0
cysteine-rich RLK (RECEPTOR-like protein kinase) 29	CRK29	Gorai.006G084400	-4.27387	0.620635	4.88716	4.34795	0	-4.40891
Leucine-rich repeat receptor-like protein kinase family protein	LRR-RLK	Gorai.007G148900	-3.35165	-0.176906	3.16994	0.218045	0.351938	0.126706
receptor serine/threonine kinase, putative		Gorai.009G304800	-3.37638	-2.22025	1.19875	4.34863	2.13427	-2.22193
Malectin/receptor-like protein kinase family protein	FER	Gorai.013G235600	-2.51331	-1.57568	0.927746	3.86039	4.0323	0.165109
Leucine-rich repeat receptor-like protein kinase family protein	LRR-RLK	Gorai.N025300	-2.61506	-1.77344	0.838124	-1.43781	-0.615773	0.813551
receptor like protein 33	RLP33	Gorai.004G028400	2.20701	2.24771	0.13806	5.48753	5.4699	0.00718746
lectin receptor kinase a4.3	LECRKA4.3	Gorai.006G184300	2.20303	3.60098	1.39219	0	3.49709	3.58501
receptor like protein 6	RLP6	Gorai.009G444400	3.64962	3.77253	0.118829	1.3798	0.930961	-0.457282
receptor kinase 3	RK3	Gorai.009G429400	1.79859	2.41446	0.651982	6.08886	6.64449	0.579356
cysteine-rich RLK (RECEPTOR-like protein kinase) 29	CRK29	Gorai.011G018000	1.17168	3.32087	2.14128	1.37946	3.21679	1.83159
receptor lectin kinase	RLK	Gorai.012G116100	-0.686054	-2.19598	-1.51407	8.14273	5.8309	-2.2882
receptor like protein 6	RLP6	Gorai.002G052800	-2.33774	0.580322	2.91475	-3.10606	-3.07469	0
cysteine-rich RLK (RECEPTOR-like protein kinase) 29	CRK29	Gorai.009G388400	1.5691	-0.907537	-2.48276	2.94801	2.66877	-0.28411
cysteine-rich RLK (RECEPTOR-like protein kinase) 25	CRK25	Gorai.011G017600	6.66719	3.59441	-3.07763	5.04169	6.5417	1.52492
receptor like protein 15	RLP15	Gorai.011G138100	5.77992	2.52576	-3.32522	-0.248362	-0.386418	-0.148624
receptor kinase 3	RK3	Gorai.011G020400	0.719627	-1.55265	-2.27604	1.34881	-0.616794	-1.97576
Receptor-like protein kinase-related family protein	RLK	Gorai.011G065500	8.16189	4.13826	-4.02745	8.81772	7.14833	-1.64174
cysteine-rich RLK (RECEPTOR-like protein kinase) 26	CRK26	Gorai.006G082700	-0.551674	-1.92463	-1.37742	5.13978	4.00587	-1.14395
chitin elicitor receptor kinase 1	RLK1	Gorai.007G051800	0.250617	0.988399	0.734408	4.23108	2.53979	-1.69963
receptor-like protein kinase 1	RLK1	Gorai.007G313100	0.993651	-0.897639	-1.8958	3.01237	1.8913	-1.12264
inflorescence meristem receptor-like kinase 2	IMK2	Gorai.010G194100	4.54729	4.25757	-0.292472	2.29715	0.914431	-1.39002
Leucine-rich receptor-like protein kinase family protein	RLK7	Gorai.012G162000	0.907924	0.138727	-0.764211	2.38059	1.85697	-0.533119
receptor like protein 35	RLP35	Gorai.002G060400	-0.408299	1.43649	1.7749	-0.419572	3.22774	1.50114
receptor like protein 6	RLP6	Gorai.004G023200	8.7606	10.3031	1.46095	5.00377	7.94946	2.96885
receptor-like kinase in flowers 1	RKF1	Gorai.010G162700	0.643438	0.111032	-0.539094	0.0517748	2.32272	2.24432
Leucine-rich receptor-like protein kinase family protein	LRR-RLK	Gorai.011G000900	0.494604	1.07573	0.577262	0.0380485	2.29635	2.25218
receptor kinase 3	RK3	Gorai.009G175100	-0.393213	-0.367435	0.0222084	-0.847274	-2.91835	-2.07991
receptor-like protein kinase 1	RLK1	Gorai.002G104400	1.0195	-0.64767	-1.67129	1.73774	-0.696472	-2.47445
CLAVATA3/ESR-RELATED 13	CLE13	Gorai.001G045900	8.98496	9.34508	0.276049	-8.17432	-8.14192	0
CLAVATA3/ESR-RELATED 5	CLE5	Gorai.002G063600	-9.51311	1.173	10.699	-4.4012	1.13021	5.52577
CBL-interacting protein kinase 9	CIPK9	Gorai.001G151000	2.68254	0.092748	-2.59328	-0.843792	-1.23243	-0.395542
CBL-interacting protein kinase 12	CIPK12	Gorai.010G159900	5.6094	7.36301	1.67312	-2.82826	-0.473582	2.3492
CBL-interacting protein kinase 21	CIPK21	Gorai.004G101600	1.64886	-0.438648	-2.09092	1.47751	0.399352	-1.08885
SOS3-interacting protein 3	CIPK6	Gorai.001G032000	4.84413	6.46791	1.61992	0.405117	1.29357	0.867169
SOS3-interacting protein 3	CIPK6	Gorai.010G112400	2.50926	0.876221	-1.64031	0.395135	0.115203	-0.280253
SOS3-interacting protein 3	CIPK6	Gorai.009G055400	1.35047	1.19545	-0.15568	1.52779	2.86457	1.32926
mitogen-activated protein kinase kinase kinase 15	MAPKKK15	Gorai.009G180300	2.35696	1.98359	-0.377805	-3.25524	-0.0573309	3.19359
mitogen-activated protein kinase 3	MPK3	Gorai.003G139900	-2.31296	-1.42014	0.888396	0.0271738	0.525378	0.494701
mitogen-activated protein kinase kinase kinase 13	MAPKKK13	Gorai.003G146500	1.02486	-0.145617	-1.17944	-2.81591	-0.30676	2.50752
MAP kinase 17	MPK17	Gorai.005G161300	2.06	0.970814	-1.09345	-0.523291	-0.175997	0.339907
MAP kinase 7	MPK7	Gorai.008G065400	2.41516	1.83153	-0.586802	1.23025	0.833093	-0.401957
MAP kinase 4	MPK4	Gorai.008G249800	4.27691	1.97548	-2.30459	-0.544849	-0.267049	0.273226
MAP kinase kinase 6	MKK6	Gorai.001G009700	-1.65258	-0.484708	1.17129	2.18902	6.08043	3.88388
nitrate reductase 2	NIA2	Gorai.002G220700	3.73798	0.872301	-2.86881	-0.000945646	-0.506304	-0.509755
nitrate reductase 2	NIA2	Gorai.005G091600	2.75546	-0.812944	-3.57443	1.0522	1.35286	0.30308
respiratory burst oxidase protein F	RBOHF	Gorai.003G085100	3.81154	2.29792	-1.51851	0.408114	0.339185	-0.263391
respiratory burst oxidase protein F	RBOHF	Gorai.008G199100	2.90165	2.51128	-0.394471	-0.754257	-0.163204	0.513662
respiratory burst oxidase homologue D	RBOHD	Gorai.009G202500	2.25587	2.63577	0.374936	-2.8991	1.49417	4.38902
respiratory burst oxidase homolog B	RBOHB	Gorai.007G299500	-0.455795	0.0712621	0.523797	3.02935	6.01813	2.98221
GDSL-like Lipase/Acylhydrolase superfamily protein	Lipase	Gorai.005G117500	9.15129	0	-9.16945	-3.8326	-0.0175009	3.81081
GDSL-like Lipase/Acylhydrolase superfamily protein	Lipase	Gorai.006G267100	10.3204	12.7962	2.395	-4.17702	-7.62971	-3.5496
GDSL-like Lipase/Acylhydrolase superfamily protein	Lipase	Gorai.007G067600	4.2563	0.369314	-3.89144	-1.20087	0.123826	1.32073
phospholipase D P2	PLDP2	Gorai.007G302800	3.41837	0.602679	-2.83419	-3.06011	-1.23356	1.83893
esterase/lipase/thioesterase family protein	Lipase	Gorai.007G019800	3.44626	2.90255	-0.54875	1.57814	0.226576	-1.35639
GDSL-like Lipase/Acylhydrolase superfamily protein	Lipase	Gorai.008G071700	8.67262	11.1444	2.39121	1.27175	1.12197	-0.157938
GDSL-like Lipase/Acylhydrolase superfamily protein	Lipase	Gorai.008G098800	6.87951	11.4643	4.50426	-0.1304	-5.87885	-5.84282
GDSL-motif lipase/hydrolase 6	GLIP6	Gorai.008G157400	9.91093	4.20152	-5.79213	-3.25636	0.420537	3.66905
GDSL-like Lipase/Acylhydrolase superfamily protein	Lipase	Gorai.009G138200	4.06722	4.33212	0.259585	1.04806	2.00064	0.94799
GDSL lipase 1	GLIP1	Gorai.009G147000	3.42811	1.39192	-2.03928	5.86995	6.49331	0.615418
phospholipase A 2A	PLA2A	Gorai.009G210300	2.14188	-0.276727	-2.42701	0.385211	-1.17318	-1.56299
GDSL-like Lipase/Acylhydrolase superfamily protein	Lipase	Gorai.009G265600	4.21783	-1.44672	-5.6702	-0.141928	0.42696	0.563101
GDSL-like Lipase/Acylhydrolase superfamily protein	Lipase	Gorai.011G070000	2.69667	2.72358	0.0221711	0.562604	1.10441	0.539722
GDSL-like Lipase/Acylhydrolase superfamily protein	Lipase	Gorai.011G103900	4.85008	5.70105	0.845561	-3.48576	-1.41216	2.06353
GDSL-like Lipase/Acylhydrolase superfamily protein	Lipase	Gorai.001G217800	-3.95578	0.184545	4.13371	5.11843	0	-5.18158
phospholipase A 2A	PLA2A	Gorai.003G021700	-6.90835	0.343253	7.24809	1.02262	-0.798253	-1.82567
GDSL-like Lipase/Acylhydrolase superfamily protein	Lipase	Gorai.009G437500	-10.1688	-1.00381	9.17748	-0.739769	1.08051	1.81231
GDSL-like Lipase/Acylhydrolase superfamily protein	Lipase	Gorai.004G249800	0	8.46688	8.40428	2.00017	0.246983	-1.75659
phospholipase A 2A	PLA2A	Gorai.005G104200	1.68946	3.50349	1.80977	-2.977	6.05114	9.08438
GDSL-like Lipase/Acylhydrolase superfamily protein	Lipase	Gorai.007G037900	6.73539	11.5539	4.73811	-5.94994	-0.637279	5.36775
GDSL-like Lipase/Acylhydrolase superfamily protein	Lipase	Gorai.009G165200	-0.197574	2.58582	2.77891	5.46351	4.2589	-1.17996
GDSL-like Lipase/Acylhydrolase superfamily protein	Lipase	Gorai.009G440500	1.49644	2.28181	0.78099	-0.00562985	-0.522762	-0.524356
GDSL-like Lipase/Acylhydrolase superfamily protein	Lipase	Gorai.010G002300	1.96472	2.23345	0.264936	-4.02916	0.193823	4.27731
phospholipase D beta 1	PLDBETA1	Gorai.004G206700	-0.25699	-2.12832	-1.87482	0.150703	0.309289	0.145199
GDSL-like Lipase/Acylhydrolase superfamily protein	Lipase	Gorai.002G093300	4.26023	8.03823	3.77297	-2.45453	0.417658	2.86363
GDSL-like Lipase/Acylhydrolase superfamily protein	Lipase	Gorai.008G204600	-1.99906	0.822721	2.81583	0.432493	1.47663	1.04217
GDSL-like Lipase/Acylhydrolase superfamily protein	Lipase	Gorai.009G165300	5.20296	2.85324	-2.35433	-1.21273	-0.630622	0.574802
GDSL-like Lipase/Acylhydrolase superfamily protein	Lipase	Gorai.011G035400	6.63662	3.38077	-3.26029	0.482258	1.31205	0.819784
Myzus persicae-induced lipase 1	MPL1	Gorai.001G217700	5.95282	0	-5.9702	2.29133	1.04249	-1.25717
GDSL-like Lipase/Acylhydrolase superfamily protein	Lipase	Gorai.005G089700	-1.12028	-0.751919	0.360861	2.36247	2.56572	0.211507
phospholipase A 2A	PLA2A	Gorai.009G210500	-3.07492	-3.15201	0	7.76242	7.32624	-0.411289
GDSL-like Lipase/Acylhydrolase superfamily protein	Lipase	Gorai.003G108700	3.78551	1.25579	-2.5364	-3.99773	-1.25952	2.73429
non-specific phospholipase C4	NPC4	Gorai.007G248500	-0.104625	1.7394	1.84065	-2.03415	0.654109	2.69161
GDSL-like Lipase/Acylhydrolase superfamily protein	Lipase	Gorai.004G269600	0	3.36021	3.29625	6.87945	7.87646	1.02229
GDSL-like Lipase/Acylhydrolase superfamily protein	Lipase	Gorai.009G287500	0.456407	0.346016	-0.115048	2.24641	5.28819	3.03294
GDSL-like Lipase/Acylhydrolase superfamily protein	Lipase	Gorai.010G240200	2.55146	2.20994	-0.348187	0.239238	2.43439	2.18888
Myzus persicae-induced lipase 1	MPL1	Gorai.011G091500	6.4655	2.80808	-3.73887	0.703814	2.48874	1.77366
GDSL-like Lipase/Acylhydrolase superfamily protein	Lipase	Gorai.009G159200	-0.552373	1.41548	1.96139	2.02792	4.45724	2.42405
phospholipase A 2A	PLA2A	Gorai.010G017600	1.39807	-0.551795	-1.95373	9.42444	6.4865	-2.94511
allene oxide synthase	AOS6	Gorai.010G013600	4.98206	-0.278543	-5.26585	-0.412209	-0.418607	-0.0120063
allene oxide synthase	AOS6	Gorai.010G013700	3.7397	4.52273	0.777236	10.5518	11.0218	0.497862
1-aminocyclopropane-1-carboxylic acid (acc) synthase 6	ACS6	Gorai.004G137900	4.24724	1.53921	-2.7116	1.21754	2.30722	1.08306
1-aminocyclopropane-1-carboxylic acid (acc) synthase 6	ACS6	Gorai.008G250100	-0.0806707	-3.59375	0.16896	1.39303	2.00728	0.606453
jasmonate-zim-domain protein 8	JAZ8	Gorai.006G092400	-7.26373	-3.59375	3.66559	-1.1573	0.834163	1.98682
Glutaredoxin family protein	GRX	Gorai.007G026800	4.30981	2.65787	-1.6589	-1.21701	0.301177	1.51281
Glutaredoxin family protein	GRX	Gorai.007G026800	12.0549	9.30149	-2.8348	0	0	0
plant defensin 1.2C	PDF1.2c	Gorai.009G272000	5.17005	1.54885	-3.62571	1.45026	1.4948	0.0416129
Auxin-responsive GH3 family protein	GH3-10	Gorai.002G017500	3.31132	1.97246	-1.34554	-0.988996	-3.88067	-2.98559
SAUR-like auxin-responsive protein family	SAUR46	Gorai.006G165600	8.50401	0	-8.51929	-0.790257	-0.331019	0.45016
SAUR-like auxin-responsive protein family	SAUR45	Gorai.006G154300	8.17202	7.77266	-0.47845	6.90399	0	-6.96889
Auxin efflux carrier family protein	PIN1	Gorai.007G003800	2.19124	2.76573	0.566336	0.395451	0.191064	-0.209661
Auxin-responsive GH3 family protein	GH3.1	Gorai.007G055900	5.02391	-0.157678	-5.186	-0.826174	1.1003	1.92389
Auxin-responsive GH3 family protein	GH3.1	Gorai.007G219500	5.0764	2.34469	-2.73602	-0.582292	-0.249324	0.321612
SAUR-like auxin-responsive protein family	SAUR55	Gorai.008G208300	2.47754	1.09692	-1.42424	-1.28472	-0.132114	1.14797
Auxin efflux carrier family protein	PILS1	Gorai.009G306300	2.32629	-0.844405	-3.17652	0.899208	1.36953	0.488988
Auxin-responsive family protein		Gorai.010G249700	4.24797	5.45922	1.20767	-0.176162	0.220049	0.38261
Auxin-responsive GH3 family protein	GH3-10	Gorai.013G074800	3.7501	2.25648	-1.49467	0.470109	6.64307	6.16742
SAUR-like auxin-responsive protein family	SAUR64	Gorai.N011900	9.37011	12.4984	3.04862	0	0	0
SAUR-like auxin-responsive protein family	SAUR66	Gorai.N012000	8.49558	9.67701	1.10161	0	0	0
Auxin-responsive GH3 family protein	GH3.6	Gorai.002G079600	-2.47731	0.720409	3.0785	0.614544	0.973999	0.281017
SAUR-like auxin-responsive protein family	SAUR77	Gorai.009G144300	-2.18652	-1.41055	0.738296	1.45366	2.21349	0.753051
Auxin-responsive GH3 family protein	GH3.6	Gorai.005G208000	1.84236	4.15743	2.31154	4.26962	7.6669	3.39109
SAUR-like auxin-responsive protein family	SAUR1	Gorai.005G251100	0	10.08	10.0156	10.9503	0	-11.0129
SAUR-like auxin-responsive protein family	SAUR64	Gorai.005G256900	5.93733	7.71297	1.69646	0	0	0
SAUR-like auxin-responsive protein family	SAUR66	Gorai.005G257100	5.62168	9.71469	4.01445	0	0	0
Auxin efflux carrier family protein	PILS6	Gorai.005G002100	1.00203	-2.70654	-3.69852	0.0966241	0.331327	0.225648
SAUR-like auxin-responsive protein family	SAUR6	Gorai.005G251700	-5.96971	1.68011	7.66418	2.00037	1.49724	-0.508534
Auxin-responsive GH3 family protein	GH3.17	Gorai.007G323500	-2.61685	4.97787	7.60787	0	0	0
SAUR-like auxin-responsive protein family	SAUR55	Gorai.001G056100	1.74216	-0.281445	-2.0405	-1.67866	-1.50594	0.162013
SAUR-like auxin-responsive protein family	SAUR48	Gorai.006G163600	3.26909	-4.17003	-7.38039	0	0	0
Auxin efflux carrier family protein	PILS3	Gorai.013G014100	3.78832	0.382565	-3.41071	5.72904	0	-5.78793
Auxin-responsive family protein	AuxF	Gorai.001G193600	1.22609	0.711687	-0.520621	5.05048	3.34607	-1.70864
SAUR-like auxin-responsive protein family	SAUR6	Gorai.001G246600	-2.17218	1.07695	3.24544	3.39863	-0.335356	-3.73872
SAUR-like auxin-responsive protein family	SAUR20	Gorai.005G251200	0	8.33305	8.26877	9.58519	0	-1.03966
Auxin-responsive family protein	AuxF	Gorai.001G102800	0.384744	1.72465	1.33179	-4.96347	-1.63574	3.32695
Auxin-responsive GH3 family protein	GH3.1	Gorai.005G234200	-0.792031	-0.831544	-0.0463694	-2.49664	0.230148	2.72694
Auxin-responsive GH3 family protein	JAR1	Gorai.007G106500	0.951413	0.829101	-0.123437	-2.83309	0.0674891	2.89268
SAUR-like auxin-responsive protein family	SAUR76	Gorai.013G222500	1.68821	-0.463668	-2.15909	-3.16934	-1.53047	1.63575
Auxin efflux carrier family protein	PILS5	Gorai.001G199900	0.465514	1.70407	1.23388	0.877289	2.41623	1.53083
Auxin efflux carrier family protein	PILS5	Gorai.003G001200	-0.618074	-1.07644	-0.471508	1.96628	3.80209	-1.12915
SAUR-like auxin-responsive protein family	SAUR32	Gorai.004G123800	1.08131	0.683543	-0.405843	1.40831	2.02373	0.590625
Dormancy/auxin associated family protein		Gorai.007G341000	-1.08105	0.144536	1.2256	2.08274	2.69771	0.555431
Transcriptional factor B3 family protein / auxin-responsive factor AUX/IAA-related	ARF5,IAA24,MP	Gorai.009G196100	1.38731	1.50107	0.105101	0.158559	2.22256	2.0604
SAUR-like auxin-responsive protein family	SAUR66	Gorai.N012300	-1.73914	-1.38244	0.35398	1.51541	-7.68795	-9.29494
cytokinin oxidase/dehydrogenase 6	CKX6	Gorai.012G081000	4.39123	-0.126722	-4.52193	1.60361	-0.230395	-1.84215
cytokinin oxidase 3	CKX3	Gorai.010G083400	-5.66466	0.00433979	5.66559	0.79931	1.20662	0.39952
cytokinin oxidase/dehydrogenase 6	CKX6	Gorai.011G295400	2.16593	2.50875	0.34005	0	0	0
Transcription factors
WRKY DNA-binding protein 75	WRKY75	Gorai.001G057600	2.80761	-0.861518	-3.67668	4.0148	-0.383919	-4.40908
WRKY family transcription factor	WRKY6	Gorai.001G094300	2.37032	2.21098	-0.164839	3.0491	3.68762	0.63615
WRKY family transcription factor	WRKY29	Gorai.003G085500	8.75728	8.21596	-0.621236	0.398065	1.21725	0.810745
WRKY DNA-binding protein 21	WRKY21	Gorai.004G199500	2.18135	-0.0115197	-2.19997	1.26203	0.506739	-0.765271
WRKY DNA-binding protein 56	WRKY56	Gorai.004G155100	8.19834	10.2346	1.95603	-1.57094	-0.349402	1.2181
WRKY DNA-binding protein 75	WRKY75	Gorai.005G164300	2.05488	-0.683283	-2.76782	2.20722	1.80075	-0.409107
WRKY DNA-binding protein 75	WRKY75	Gorai.006G043200	9.3949	0	-9.4088	0	0	0
WRKY DNA-binding protein 24	WRKY24	Gorai.007G103600	7.32841	10.9553	3.54694	-1.83179	-0.4535	1.37357
WRKY family transcription factor	WRKY22	Gorai.008G250300	4.26605	4.26788	-0.00311521	5.56176	7.30704	1.77097
WRKY DNA-binding protein 71	WRKY71	Gorai.010G164700	9.42071	9.32163	-0.179938	1.91114	4.72482	2.80882
WRKY DNA-binding protein 75	WRKY75	Gorai.012G085100	13.2918	10.131	-3.23896	6.86085	4.4031	-2.46609
WRKY DNA-binding protein 18	WRKY18	Gorai.001G037700	-2.92055	-0.519083	2.39803	1.32612	4.08	2.74579
WRKY family transcription factor	WRKY6	Gorai.001G214800	-2.20256	-0.991383	1.20617	0.266131	0.405821	0.178794
WRKY family transcription factor	WRKY53	Gorai.008G253300	-3.14829	-1.38511	1.75848	1.00475	0.934404	-0.0778152
WRKY DNA-binding protein 72	WRKY72	Gorai.012G056800	6.14702	9.70526	3.47837	2.65895	3.03871	0.372051
WRKY DNA-binding protein 50	WRKY50	Gorai.001G021500	-1.50775	-2.00687	-0.514246	-0.294815	-1.06229	-0.777815
WRKY family transcription factor	WRKY41	Gorai.007G014600	-6.27874	-2.67426	3.60059	0.149112	1.6975	1.5438
WRKY DNA-binding protein 18	WRKY18	Gorai.001G037800	-6.286	-0.286314	5.99321	7.21892	7.73913	0.547718
WRKY DNA-binding protein 75	WRKY75	Gorai.011G086300	4.55066	0.993162	-3.55869	1.14086	1.24127	0.0910401
WRKY DNA-binding protein 23	WRKY23	Gorai.006G265200	-1.56939	-0.222619	1.40118	3.89033	4.86049	0.964655
WRKY DNA-binding protein 28	WRKY28	Gorai.006G008200	5.97626	4.45671	-1.52674	8.15637	7.67385	-0.459892
WRKY DNA-binding protein 40	WRKY40	Gorai.009G124000	0.0415689	-0.50228	-0.546776	2.24634	1.34752	-0.908269
WRKY DNA-binding protein 40	WRKY40	Gorai.010G222400	-0.132601	-0.137143	-0.00825175	3.82665	2.176	-1.66069
WRKY DNA-binding protein 48	WRKY48	Gorai.005G068100	-0.307643	-0.0373778	0.266796	0.486939	2.59083	2.10167
WRKY DNA-binding protein 49	WRKY49	Gorai.006G171700	3.06616	0.262571	-2.80779	0.496465	2.6053	2.11164
WRKY DNA-binding protein 28	WRKY28	Gorai.011G041400	-0.292818	0.961141	1.25986	1.88696	3.37827	1.46993
WRKY family transcription factor	WRKY6	Gorai.011G012700	0.408942	0.651165	0.235611	0.915348	2.07292	1.15633
WRKY DNA-binding protein 49	WRKY49	Gorai.012G104800	-1.15767	-0.735087	0.420455	1.52993	3.81412	2.27641
ethylene response factor 1	ERF1	Gorai.001G253100	-3.1959	-1.20292	1.98284	2.82502	-3.52986	-6.44985
ethylene response factor 1	ERF1	Gorai.013G186800	-2.38154	-0.618201	1.75918	1.0145	1.85949	0.837582
ethylene response factor 1	ERF1	Gorai.001G176800	4.15939	3.54554	-0.619844	3.48812	4.28136	0.787344
ethylene response factor 1	ERF1	Gorai.004G220800	1.24091	-1.02569	-2.26908	1.53249	0.950547	-0.567018
ethylene response factor 1	ERF1	Gorai.005G049300	0.361497	-1.40829	-1.77697	3.68485	2.11247	-1.57506
ethylene response factor 1	ERF1	Gorai.011G173000	-0.05414	-0.626091	-0.576839	8.008	4.56358	-3.4492
ethylene responsive element binding factor 2	ERF2	Gorai.010G156600	-0.178234	-2.10821	-1.93558	1.56022	0.183189	-1.37756
ethylene responsive element binding factor 2	ERF2	Gorai.009G165500	1.84868	-0.299954	-2.09874	2.8119	1.6123	-1.23432
ethylene responsive element binding factor 1	ERF1	Gorai.004G195200	-0.661034	0.449768	1.07787	-0.20923	1.76196	2.00804
ERF family protein 38	ERF38	Gorai.007G028800	2.281	-0.283553	-2.57027	-0.546613	-1.24655	-0.701846
Integrase-type DNA-binding superfamily protein	DREB2C, ERF48	Gorai.011G235900	3.51936	2.35419	-1.17392	-0.306925	1.84331	2.14504
related to AP2 6l	Rap2.6L	Gorai.012G125700	2.87381	2.2297	-0.618827	1.21913	1.45021	0.212537
related to AP2 6l	Rap2.6L	Gorai.005G197100	1.02506	0.523458	-0.485056	2.29093	3.3448	1.13883
related to AP2 1	RAP2.1	Gorai.002G134600	0	0	0	2.44045	3.45578	1.01274
Basic-leucine zipper (bZIP) transcription factor family protein	bZIP14	Gorai.002G122200	2.6981	1.15617	-1.57892	0.1651	0.734232	0.565834
Basic-leucine zipper (bZIP) transcription factor family protein	GIA1	Gorai.006G111600	5.27066	-1.0104	-6.28661	-0.361107	-0.483151	-0.119069
Basic-leucine zipper (bZIP) transcription factor family protein	bZIP67	Gorai.013G258300	5.49566	-0.750587	-6.25185	0.255608	-0.117387	-0.374621
basic leucine-zipper 44	bZIP44	Gorai.002G126500	2.42885	1.16481	-1.15582	-0.102476	-1.10305	-1.06966
basic leucine-zipper 42	bZIP42	Gorai.008G174500	7.631	0	-7.64706	0.356412	-0.0394607	-0.46602
basic leucine-zipper 1	bZIP1	Gorai.006G079800	-0.720317	2.04137	2.75843	7.43842	8.16396	0.715921
basic leucine-zipper 5	bZIP5	Gorai.008G085200	3.86464	4.23995	0.369843	-5.35813	-5.32662	0
basic leucine-zipper 70	bZIP70	Gorai.008G200600	3.09792	0.809304	-2.29167	-2.36865	-0.885794	1.47497
bZIP transcription factor family protein	bZIP21	Gorai.006G111800	0.708967	1.27769	0.564957	-2.74543	-0.246475	2.49177
bZIP transcription factor family protein	bZIP65	Gorai.002G228200	0.0411976	-0.245431	-0.290738	-1.92007	0.598797	2.51403
myb domain protein 62	MYB62	Gorai.002G218600	8.63452	4.02706	-4.68729	1.50697	1.27075	-0.241844
myb domain protein 4	MYB4	Gorai.002G180300	9.26029	5.60136	-3.74054	0	0	0
myb domain protein 93	MYB93	Gorai.003G039500	7.6992	9.35623	1.57558	2.01647	1.21136	-0.809234
myb domain protein 3	MYB3	Gorai.004G044000	11.9664	7.97776	-4.06853	9.05317	0	-9.11517
myb domain protein 63	MYB63	Gorai.004G269400	3.86117	2.08048	-1.78237	-0.329715	-0.238496	0.082791
MYB-like 102	MYB102	Gorai.005G206300	7.90694	9.51984	1.5325	0	4.67985	4.76737
myb domain protein 105	MYB105	Gorai.006G015200	7.24356	2.79667	-4.52678	-0.606972	-0.0349961	0.562914
myb domain protein 96	MYB96	Gorai.006G017400	7.36022	4.43944	-2.99964	0.444705	0.574113	0.119045
myb domain protein 116	MYB116	Gorai.006G060300	2.83954	1.16088	-1.6787	5.95679	4.51434	-1.47894
myb domain protein 105	MYB105	Gorai.007G346400	2.56697	2.72143	0.152198	-0.510451	0.0183543	0.516354
myb domain protein 116	MYB116	Gorai.008G287100	2.2264	1.81039	-0.419721	8.13071	7.74319	-0.396673
myb domain protein 5	MYB5	Gorai.008G126700	2.59758	-0.542931	-3.14568	2.95071	0.165424	-2.79244
MYB-like 102	MYB102	Gorai.009G174500	2.55872	3.14253	0.542554	-3.02635	3.28204	6.36542
myb domain protein 36	MYB36	Gorai.009G110800	7.39856	8.90122	1.42328	0	0	0
myb-like HTH transcriptional regulator family protein	MYB	Gorai.012G117800	3.93382	1.50937	-2.5884	3.12511	0	-3.18764
myb domain protein 106	MYB106	Gorai.013G088400	4.31093	0.494605	-4.17337	4.03124	0	-4.09394
myb domain protein 5	MYB5	Gorai.013G114900	2.65723	-0.503661	-3.13781	1.18971	0.163881	-1.03204
myb domain protein 105	MYB105	Gorai.013G196500	3.39356	1.76939	-1.62677	1.36422	0.0255304	-1.3496
myb domain protein 28	MYB28	Gorai.003G097900	-2.93256	-1.42727	1.49965	0.92403	-0.318158	-1.24527
myb domain protein 63	MYB63	Gorai.008G151100	-4.83854	-0.131401	4.70542	-1.06821	0.435747	1.498
myb-like transcription factor family protein	MYB	Gorai.008G185500	-3.03097	-0.0437242	2.98233	-1.04743	1.72623	2.76618
myb domain protein 15	MYB15	Gorai.011G173900	-2.78553	-2.1625	0.621656	3.4659	4.37576	0.899142
myb domain protein 96	MYB96	Gorai.012G054500	-2.94398	-0.154791	2.78151	1.40082	2.14356	0.734221
myb domain protein 63	MYB63	Gorai.013G071600	-6.24341	0.489758	6.73316	-4.20515	3.03866	7.30041
MYB-like 102	MYB102	Gorai.002G077200	3.73631	3.89662	0.157146	8.56019	9.01228	0.474394
myb domain protein 9	MYB9	Gorai.003G054100	6.10224	8.29581	2.11347	-1.54509	-1.45485	0.0856914
MYB-like 102	MYB102	Gorai.004G029000	2.91948	3.91792	0.996134	0.375842	3.20123	2.81889
myb domain protein 9	MYB9	Gorai.007G348600	6.31754	8.67762	2.2793	-0.209777	-1.02084	-0.815999
myb domain protein 68	MYB68	Gorai.007G227500	0.245846	2.85925	2.60906	1.51154	1.85522	0.338934
myb domain protein 93	MYB93	Gorai.007G236800	-0.209933	2.86445	3.08987	1.4766	4.23713	2.75493
myb domain protein 113	MYB113	Gorai.007G268800	1.30054	2.15598	0.854011	0	0	0
myb domain protein 68	MYB68	Gorai.009G222900	1.96052	3.33487	1.36853	1.28639	0.176351	-1.11622
myb domain protein 93	MYB93	Gorai.009G236900	0	10.1757	10.1129	3.84231	0	-3.9023
myb domain protein 93	MYB93	Gorai.009G281000	5.33891	9.89155	4.4716	-3.51154	-3.48313	0
myb domain protein 36	MYB36	Gorai.010G028800	6.49604	7.694	1.1185	7.88181	0	-7.94524
MYB-like 102	MYB102	Gorai.011G023800	1.43569	3.02102	1.58114	-0.170399	-0.357348	-0.192865
myb domain protein 36	MYB36	Gorai.013G269300	0	8.55283	8.48933	-5.66575	-1.15295	4.56678
myb domain protein 63	MYB63	Gorai.002G106300	-0.465896	1.92092	2.38618	0.724162	0.559287	-0.174085
myb domain protein 2	MYB2	Gorai.008G137300	-5.28674	1.49869	6.79731	0.534423	2.16624	1.62444
myb domain protein 116	MYB116	Gorai.008G158000	-1.22772	1.19273	2.41723	0.0794503	1.44197	1.35467
myb domain protein 7	MYB7	Gorai.004G130900	6.20387	1.17028	-5.03774	-2.53336	-0.340602	2.1881
myb domain protein 66	MYB66	Gorai.004G196800	1.86616	-0.152835	-2.01898	1.17028	-1.01316	-2.20039
myb domain protein 66	MYB66	Gorai.012G011700	1.8224	-0.359108	-2.18396	2.18964	1.84478	-0.355366
myb domain protein 62	MYB62	Gorai.001G075000	3.56047	5.65798	2.09654	8.80758	8.54627	-0.239109
myb domain protein 73	MYB73	Gorai.005G234900	-0.0100188	-0.625518	-0.626116	2.51289	0.907329	-1.60776
myb domain protein 2	MYB2	Gorai.007G121000	0.112955	-0.737453	-0.85384	3.05938	2.74936	-0.315601
MYB-like 102	MYB102	Gorai.012G132200	0.627766	1.60139	0.969498	7.29488	0	-7.35683
myb domain protein 118	MYB118	Gorai.001G263600	4.05983	0.68441	-3.37876	-3.99756	0.579945	4.57352
myb domain protein 103	MYB103	Gorai.003G155400	0.0392687	0.84234	0.802086	-2.53095	-1.02166	1.49713
myb domain protein 42	MYB42	Gorai.003G168100	0.283423	1.38558	1.09947	-3.02512	-0.858011	2.1589
myb domain protein 4	MYB4	Gorai.005G254000	1.59409	1.05873	-0.538928	-2.11738	-2.02649	0.0822506
myb domain protein 52	MYB52	Gorai.007G002200	-0.210361	-0.127516	0.0375097	-2.06204	-0.854832	1.20867
myb domain protein 9	MYB9	Gorai.007G362200	5.02572	-0.330791	-5.35876	-4.07791	-1.40858	2.66119
myb domain protein 52	MYB52	Gorai.008G293100	3.24813	4.51506	1.26347	-2.76256	-0.841848	1.9143
myb domain protein 26	MYB26	Gorai.009G142200	-1.6746	0.348464	2.01826	-3.81276	-0.620783	3.18841
myb domain protein 52	MYB52	Gorai.009G251700	-1.47961	-0.233	1.24326	-2.80827	-0.735662	2.0635
myb domain protein 26	MYB26	Gorai.011G063900	-0.41605	-0.991314	-0.579306	-2.9877	-0.615534	2.36729
myb domain protein 83	MYB83	Gorai.013G251100	-1.68201	0.129959	1.80763	-3.24361	-1.61684	1.61867
myb domain protein 15	MYB15	Gorai.005G206800	0.750141	-1.23642	-1.98958	0	8.33913	8.42728
myb-like transcription factor family protein	MYB	Gorai.010G081800	-0.369783	0.16686	0.533719	1.86272	-1.01111	-2.88054
Zinc finger C-x8-C-x5-C-x3-H type family protein	ZF-C3H49	Gorai.001G009900	3.83113	0.157808	-3.68011	-0.655011	-0.737443	-0.079314
Zinc finger C-x8-C-x5-C-x3-H type family protein	ZF-C3H	Gorai.002G020100	4.58541	-0.121763	-4.71072	-0.907593	-0.806938	0.100372
Dof-type zinc finger DNA-binding family protein	ZF-Dof	Gorai.003G036800	8.01318	5.19702	-2.89948	-1.34316	-0.100197	1.37538
C2H2 and C2HC zinc fingers superfamily protein	ZF-C2H2	Gorai.003G181300	8.88735	0	-8.90985	0.421059	-0.429905	-0.8528
C2H2 and C2HC zinc fingers superfamily protein	ZF-C2H2	Gorai.004G185800	8.43537	0	-8.45526	0.0220586	-0.537838	-0.55843
B-box type zinc finger family protein	BBX31	Gorai.005G209000	2.96931	1.86133	-1.11214	1.31424	0.568613	-0.75562
B-box type zinc finger family protein	BBX28	Gorai.005G207500	2.14853	0.838572	-1.3154	0.596309	0.661128	0.0588978
B-box type zinc finger protein with CCT domain	BBX10	Gorai.005G209100	3.28385	1.13695	-2.15696	-0.85687	-0.691589	0.182026
Dof-type zinc finger DNA-binding family protein	ZF-Dof5.6	Gorai.006G188900	3.21753	2.0993	-1.12023	2.74643	2.96766	0.215609
B-box type zinc finger family protein	BBX19	Gorai.007G196900	2.27202	0.934758	-1.33967	0.1224	-0.199703	-0.329253
C2H2-like zinc finger protein	ZF-C2H2	Gorai.008G106500	3.24118	0.314088	-2.93107	2.07739	0.693483	-1.32368
Zinc finger (C3HC4-type RING finger) family protein	ZF-C3HC4	Gorai.008G210800	7.01926	0	-7.03346	-3.63774	0.439729	4.07129
Zinc finger C-x8-C-x5-C-x3-H type family protein	ZF-C3H	Gorai.009G029300	2.92382	-0.675282	-3.60342	-0.276759	-0.566983	-0.296974
Ran BP2/NZF zinc finger-like superfamily protein	ZF	Gorai.009G130100	4.94992	3.21253	-1.74398	1.11554	0.370965	-0.746343
DZC (Disease resistance/zinc finger/chromosome condensation-like region) domain containing protein	BRX-LIKE2	Gorai.009G143900	4.18831	1.45273	-2.74033	0.163872	0.365996	0.19536
C2H2 and C2HC zinc fingers superfamily protein	ZF-C2H2	Gorai.009G339000	7.737	0	-7.75451	0.817896	-0.874967	-1.73121
B-box type zinc finger family protein	BBX29	Gorai.010G148100	4.17842	2.12905	-2.00444	1.42557	0.147566	-1.28604
B-box type zinc finger family protein	BBX30	Gorai.012G133300	3.44113	0.0235271	-3.42091	0.197689	-1.03376	-1.23965
B-box type zinc finger protein with CCT domain	BBX10	Gorai.013G071300	2.90412	0.470549	-2.44007	-0.392356	-0.987352	-0.476877
B-box type zinc finger protein with CCT domain	BBX8	Gorai.007G164600	-2.33066	-0.369763	1.95667	-0.158669	-0.0575764	0.0942904
Ran BP2/NZF zinc finger-like superfamily protein	ZF	Gorai.010G065000	-2.85078	-1.33736	1.50787	2.2937	0.0786132	-2.22046
C2H2-type zinc finger family protein	ZF-C2H2	Gorai.004G037000	1.6567	2.53906	0.879375	0.678236	0.108347	-0.575419
Dof-type zinc finger DNA-binding family protein	ZF-Dof	Gorai.006G206100	-1.86909	0.300175	2.16558	0.123926	-0.163127	-0.298358
C2H2 and C2HC zinc fingers superfamily protein	ZF-C2H2	Gorai.002G155100	1.80571	-0.599427	-2.41002	-0.572637	-0.37503	0.19613
B-box type zinc finger family protein	BBX31	Gorai.008G150000	3.69775	0.873237	-2.82883	0.0585545	-0.217574	-0.283761
GATA type zinc finger transcription factor family protein	GATA21	Gorai.009G045000	4.11242	0.79604	-3.32138	-0.317689	0.065013	0.370215
salt tolerance zinc finger	ZF-C2H2	Gorai.013G050100	0.64852	-1.63217	-2.28813	1.6132	1.53237	-0.0791739
mini zinc finger 2	MIF2	Gorai.001G239100	0.892531	-0.267239	-1.1646	-2.244	-1.75346	0.483175
C2H2-type zinc finger family protein	ZF-C2H2	Gorai.006G104800	2.24915	2.28516	0.030765	-2.85386	-0.857598	1.97994
mini zinc finger 1	MIF1	Gorai.012G054400	-0.436109	-0.381308	0.0504287	-2.46443	-1.08087	1.37056
C2H2 and C2HC zinc fingers superfamily protein	ZF-C2H2	Gorai.002G223300	0	0	0	0	8.70409	8.79451
B-box type zinc finger protein with CCT domain	BBX1	Gorai.003G104600	-0.805996	-0.669758	-0.449577	-0.930818	-2.98476	-1.39715
basic helix-loop-helix (bHLH) DNA-binding superfamily protein	bHLH, UNE10	Gorai.001G078500	3.83549	-0.616839	-4.43441	-4.93872	0.272726	5.27236
beta HLH protein 93	bHLH093	Gorai.002G137900	7.02739	5.50575	-1.60152	0.639586	-0.95588	-1.60544
basic helix-loop-helix (bHLH) DNA-binding superfamily protein	BHLH96	Gorai.005G094800	7.1434	2.74321	-4.48301	0.461571	-0.0656165	-0.530359
basic helix-loop-helix (bHLH) DNA-binding superfamily protein	bHLH96	Gorai.006G217200	2.63388	-0.0195101	-2.65571	0.430982	-0.0530386	-0.493318
basic helix-loop-helix (bHLH) DNA-binding superfamily protein	MYC6.2	Gorai.007G023500	2.49749	-0.150717	-2.65282	0.338592	-0.0530386	-0.318686
basic helix-loop-helix (bHLH) DNA-binding superfamily protein	bHLH	Gorai.007G352300	2.25274	1.454	-0.80689	0.162108	-0.078467	-0.24057
basic helix-loop-helix (bHLH) DNA-binding superfamily protein	HEC2	Gorai.009G212900	8.21484	4.66621	-3.62949	-1.74103	0.079145	1.8823
basic helix-loop-helix (bHLH) DNA-binding superfamily protein	HEC2	Gorai.010G020500	2.67169	1.15341	-1.56525	-0.695533	-0.78934	-0.101731
basic helix-loop-helix (bHLH) DNA-binding superfamily protein	FMA	Gorai.011G159100	4.15727	2.4802	-1.68331	-0.395425	1.20432	1.5929
basic helix-loop-helix (bHLH) DNA-binding superfamily protein	bHLH	Gorai.013G023000	2.38661	2.67596	0.285721	-1.70128	-0.0900654	1.60313
basic helix-loop-helix (bHLH) DNA-binding superfamily protein	bHLH	Gorai.013G048000	9.93121	3.06711	-6.94428	0.0103597	0.196767	0.180597
basic helix-loop-helix (bHLH) DNA-binding superfamily protein	bHLH96	Gorai.013G204300	4.83833	3.2786	-1.56363	7.46275	-3.08224	-10.6378
basic helix-loop-helix (bHLH) DNA-binding superfamily protein	bHLH	Gorai.005G136000	-2.48173	-0.456426	2.02091	1.82791	2.25254	0.415385
beta HLH protein 93	bHLH093	Gorai.010G031800	-2.69263	-2.08803	0.611788	0.697004	-0.776405	-1.48548
basic helix-loop-helix (bHLH) DNA-binding superfamily protein	bHLH3	Gorai.011G150200	-2.35874	-0.562642	1.79442	0.0639038	-0.230816	-0.301957
basic helix-loop-helix (bHLH) DNA-binding superfamily protein	bHLH	Gorai.001G054900	1.31379	2.77377	1.45714	3.09828	1.607	-1.51343
basic helix-loop-helix (bHLH) DNA-binding superfamily protein	bHLH	Gorai.006G196500	1.94716	2.58831	0.877788	0.250358	-0.850005	-1.11264
basic helix-loop-helix (bHLH) DNA-binding family protein	bHLH	Gorai.013G083800	5.79526	8.34988	2.47274	2.99165	1.66357	-1.33242
basic helix-loop-helix (bHLH) DNA-binding superfamily protein	bHLH92	Gorai.006G246400	-4.89903	-3.28174	1.61328	4.29854	5.08185	0.80387
basic helix-loop-helix (bHLH) DNA-binding superfamily protein	PYE	Gorai.007G036700	-0.901702	-2.03362	-1.13604	-0.32008	-0.560026	-0.243696
basic helix-loop-helix (bHLH) DNA-binding superfamily protein	bHLH038	Gorai.007G353000	-0.895551	-3.10773	-2.21943	0.743675	-5.89138	-6.72961
basic helix-loop-helix (bHLH) DNA-binding family protein	bHLH	Gorai.009G031900	-4.39293	-3.57713	0.807838	-2.927	1.31624	4.30253
basic helix-loop-helix (bHLH) DNA-binding superfamily protein	bHLH038	Gorai.009G073100	-0.464962	-3.95799	-3.49537	2.06479	1.28913	-0.785307
basic helix-loop-helix (bHLH) DNA-binding superfamily protein	bHLH	Gorai.008G087600	-2.13707	1.33104	3.46556	1.46453	4.03244	2.56208
basic helix-loop-helix (bHLH) DNA-binding superfamily protein	KDR	Gorai.009G324000	-5.75329	2.67561	8.44255	5.6851	1.749	-3.94061
basic helix-loop-helix (bHLH) DNA-binding family protein	bHLH	Gorai.001G012400	0.0726992	-1.96165	-2.03852	0.213038	0.569145	0.377212
basic helix-loop-helix (bHLH) DNA-binding superfamily protein	bHLH42	Gorai.007G136400	1.76017	-0.384741	-2.15091	0.589759	-0.251014	-0.845773
basic helix-loop-helix (bHLH) DNA-binding superfamily protein	bHLH	Gorai.010G154100	7.22397	0	-7.23741	4.97207	0	-5.0379
basic helix-loop-helix (bHLH) DNA-binding superfamily protein	bHLH	Gorai.007G229000	3.48449	3.15593	-0.333005	10.0088	7.68733	-2.29478
basic helix-loop-helix (bHLH) DNA-binding superfamily protein	bHLH	Gorai.009G002200	0.25765	0.604146	0.338596	3.83965	2.45337	-1.38953
beta HLH protein 93	bHLH093	Gorai.009G226200	3.17313	6.52413	3.27221	3.18314	1.98238	-1.20869
ILI1 binding bHLH 1	IBH1	Gorai.N002800	0.844352	-0.156037	-1.00509	2.47367	0.147878	-2.3312
basic helix-loop-helix (bHLH) DNA-binding superfamily protein	bHLH	Gorai.007G044400	-1.77303	-0.473418	1.29777	-3.19327	-1.4533	1.73286
basic helix-loop-helix (bHLH) DNA-binding superfamily protein	bHLH	Gorai.010G008200	0.134036	0.533354	0.394254	-2.16471	-0.873003	1.2883
basic helix-loop-helix (bHLH) DNA-binding superfamily protein	RGE1	Gorai.002G135000	4.54593	1.80214	-2.7471	0.646561	2.0536	1.39763
basic helix-loop-helix (bHLH) DNA-binding superfamily protein	EMB1444	Gorai.002G256400	0.0626924	0.70716	0.642412	4.10657	7.23203	3.1481
basic helix-loop-helix (bHLH) DNA-binding superfamily protein	MYC2 LIKE 2	Gorai.004G151500	0	5.00438	4.93963	2.90556	4.31916	1.39882
basic helix-loop-helix (bHLH) DNA-binding superfamily protein	bHLH	Gorai.008G154300	-0.81685	1.05223	1.86577	1.06589	2.58425	1.50907
heat shock transcription factor B4	HSFB4	Gorai.009G213100	5.82197	-3.05021	-8.81267	0.219988	0.0657644	-0.157618
heat shock transcription factor A2	HSFA2	Gorai.009G032300	1.33015	0.936654	-0.396751	2.56348	3.60115	1.02738
heat shock factor 4	HSFB1	Gorai.007G053900	1.23503	-0.141718	-1.38191	1.82029	-0.657528	-2.48245
homeobox protein 52	HB52	Gorai.002G067100	3.34647	2.11319	-1.23654	2.92333	3.36839	0.440867
Homeobox-leucine zipper protein 4 (HB-4) / HD-ZIP protein	HB4	Gorai.004G195900	2.47007	1.40375	-1.06906	-0.0129192	0.0836384	0.0952423
homeobox 7	HB7	Gorai.007G016800	2.39009	2.55101	0.157765	-0.359836	0.0926978	0.443639
homeobox 7	HB7	Gorai.008G128000	2.14007	0.537617	-1.60638	1.62893	1.55937	-0.0788256
WUSCHEL related homeobox 4	WOX4	Gorai.009G214200	2.90101	3.37462	0.46556	0.816586	0.638725	-0.178074
homeobox-leucine zipper protein 3	HAT3	Gorai.007G086600	-2.39161	-1.10261	1.28538	0.354888	0.057077	-0.382311
homeobox 7	HB7	Gorai.001G152200	2.35609	3.44545	1.08617	0.516692	1.71883	1.19282
homeobox protein 20	HB20	Gorai.001G256300	-1.3471	-2.37744	-1.03189	-0.547117	-1.22499	-0.685421
Homeobox-leucine zipper protein 4 (HB-4) / HD-ZIP protein	HB4	Gorai.007G029200	-0.382817	-2.40935	-2.03512	0.511211	0.30289	-0.21325
homeobox from Arabidopsis thaliana	HAT14	Gorai.002G155800	-5.3397	1.6212	6.97212	-0.136128	0.33964	0.468806
homeobox protein 40	HB40	Gorai.003G016600	-1.81689	0.677008	2.48837	-1.74637	0.899735	2.63994
WUSCHEL related homeobox 4	WOX4	Gorai.005G101400	3.68538	6.47603	2.7862	7.40328	0	-7.46677
Homeobox-leucine zipper protein family	HAT22	Gorai.003G033400	0.687703	0.990868	0.298929	4.86983	2.83184	-2.04279
homeobox protein 33	HB33	Gorai.006G190600	2.26942	-0.279579	-2.55517	3.60101	1.87459	-1.73381
homeobox protein 40	HB40	Gorai.007G206000	0.326394	0.414203	0.0830927	2.22458	2.89556	0.664422
homeobox protein 16	HB16	Gorai.010G037800	0.630052	0.748533	0.117305	2.39986	1.91376	-0.498261
POX (plant homeobox) family protein	HB6	Gorai.011G271200	5.52335	0	-5.54107	3.16481	2.30523	-0.876908
homeobox 3	HB3	Gorai.012G055400	0.47772	1.00514	0.525265	8.73289	6.34673	-2.36615
homeobox 7	HB7	Gorai.004G123500	0.59723	0.690038	0.0828188	1.96513	2.69304	0.740381
homeobox 7	HB7	Gorai.007G111400	0.314784	0.132817	-0.18631	-0.122694	2.77439	2.88934
homeobox protein 33	HB33	Gorai.008G044700	5.71919	0	-5.73664	-1.74465	1.21881	2.96186
C-repeat-binding factor 4	CBF4,DREB1D	Gorai.008G280600	2.88439	-1.12423	-4.01558	-1.5455	0.263527	1.80324
Integrase-type DNA-binding superfamily protein	AtERF48,DREB2C	Gorai.011G235900	3.51936	2.35419	-1.17392	-0.306925	1.84331	2.14504
Oxidative Burst
glutathione S-transferase phi 12	GSTF12	Gorai.001G083600	2.13785	2.37785	0.234833	0	0	0
glutathione S-transferase TAU 8	GSTU8	Gorai.012G108800	7.82659	6.79334	-1.11373	-0.536902	-0.725777	-0.191681
glutathione S-transferase TAU 18	GSTU18	Gorai.012G121400	2.71828	0.542893	-2.18137	1.32508	-0.321687	-1.65174
glutathione S-transferase TAU 18	GSTU18	Gorai.012G120900	3.46095	1.04464	-2.42034	1.83141	2.00663	0.169714
Glutathione S-transferase family protein	GST30B	Gorai.012G121100	2.09281	0.131428	-1.96623	1.26054	0.553288	-0.712251
glutathione S-transferase TAU 25	GSTU25	Gorai.013G179300	6.76228	0.516349	-6.24977	5.1123	3.90757	-1.21369
glutathione S-transferase TAU 19	GSTU19	Gorai.001G204000	-2.81336	-1.24228	1.5401	2.95714	-0.255638	-3.21651
Glutathione S-transferase family protein	GSTF13	Gorai.007G129400	3.21598	3.50257	0.281325	1.83213	1.82124	-0.0139041
glutathione S-transferase TAU 8	GSTU8	Gorai.006G178600	0.932028	-1.53949	-2.47476	1.63088	0.403751	-1.23578
glutathione S-transferase TAU 16	GSTU16	Gorai.004G031900	8.03927	4.97145	-2.52452	8.06022	0	-8.12084
glutathione S-transferase TAU 16	GSTU16	Gorai.004G032100	8.03927	5.69788	-2.52452	8.85413	6.38124	-2.44747
glutathione S-transferase tau 7	GSTU7	Gorai.005G036300	0.264967	-0.269676	-0.537093	4.73746	1.58583	-3.16103
glutathione S-transferase tau 7	GSTU7	Gorai.005G038800	0.602551	-1.01812	-1.62331	7.21398	6.1277	-1.06436
glutathione S-transferase 6	GSTF6	Gorai.004G141900	0.458853	0.00395238	-0.458641	-3.01594	-0.809277	2.20277
glutathione S-transferase TAU 8	GSTU8	Gorai.006G178700	-0.0173609	-0.617621	-0.602264	4.76813	2.30158	-2.47378
glutathione S-transferase tau 7	GSTU7	Gorai.012G099100	0.67596	-0.894128	-1.57291	1.71527	-0.357022	-2.08036
ascorbate peroxidase 2	APX2	Gorai.009G420500	2.13517	3.31771	1.38417	2.70701	6.10938	3.36059
Copper amine oxidase family protein	CAO	Gorai.005G042100	2.89674	0.139227	-2.75282	2.0649	0.916845	-1.25086
Peroxidase superfamily protein	POX18	Gorai.001G039200	8.82807	4.06932	-4.83924	0.585817	0.51737	-0.0499125
Peroxidase superfamily protein	POX4	Gorai.003G151700	2.85477	3.15108	0.28995	4.63484	3.8594	-0.780858
Peroxidase superfamily protein	POXN	Gorai.004G093000	3.17463	-0.894864	-4.07493	-2.2026	-1.13988	1.08805
Peroxidase superfamily protein	POX16	Gorai.004G098800	7.76257	10.3667	2.52264	9.13397	0	-9.19367
Peroxidase superfamily protein	POX4	Gorai.004G234900	12.0652	0	-12.0844	9.75083	0	-9.81142
peroxidase 2	POX2	Gorai.004G265900	7.06998	4.53663	-2.53906	8.94877	8.55388	-0.396139
Peroxidase superfamily protein	POX12	Gorai.005G077600	2.04255	1.81793	-0.230809	-1.49651	-0.0742302	1.42028
peroxidase 2	POX2	Gorai.006G143400	8.30283	11.7886	3.40312	1.08551	-4.92112	-6.09632
Peroxidase superfamily protein	POX21	Gorai.006G168000	4.90568	3.88046	-1.02761	1.93311	0.879914	-1.05684
glutathione peroxidase 2	GPX2	Gorai.006G186100	3.16175	0.130896	-3.0335	1.09328	0.403733	-0.699372
Peroxidase superfamily protein	POX1	Gorai.008G073800	11.0667	3.99087	-7.15678	1.59028	-4.69915	-6.384
Peroxidase superfamily protein	POX18	Gorai.009G064700	3.80982	0.242731	-3.57217	0.896203	0.0319641	-0.870037
Peroxidase superfamily protein	POX21	Gorai.009G419100	3.71836	0.655439	-3.1314	0.505124	-3.31869	-3.91757
Peroxidase superfamily protein	POX64	Gorai.010G001900	8.31272	0	-8.33041	-0.248152	-2.2993	-2.05329
Peroxidase superfamily protein	POX51	Gorai.012G086300	2.39578	1.96159	-0.437726	0.2787	-0.32283	-0.608172
Peroxidase superfamily protein	POXN1	Gorai.012G141300	12.6042	12.508	-0.177668	2.47041	1.75467	-0.719039
Peroxidase superfamily protein	POX20	Gorai.008G228500	-3.1943	1.3332	4.53187	-0.635971	0.526888	1.15329
Peroxidase superfamily protein	POX11	Gorai.008G174200	6.55841	10.5705	3.93158	-3.96614	-3.93474	0
Peroxidase superfamily protein	POX66	Gorai.008G281600	6.37971	6.87644	0.416926	1.43956	-2.99588	-4.52954
Peroxidase superfamily protein	POX52	Gorai.009G361800	0.0725341	3.01751	2.99064	0	6.65087	6.74263
Peroxidase superfamily protein	POX12	Gorai.010G131800	-0.33965	2.58113	2.91775	-0.232088	0.479146	0.708614
Peroxidase superfamily protein	POX52	Gorai.012G016200	1.15486	2.50812	1.34858	3.86535	4.31635	0.446407
Peroxidase superfamily protein	POX1	Gorai.012G059800	3.62645	5.36686	1.73839	0	5.82825	5.91377
Peroxidase family protein	POX51	Gorai.012G086200	4.75683	4.46426	-0.296415	3.0291	3.11879	0.0857533
Peroxidase superfamily protein	POX64	Gorai.009G192200	4.36548	1.29186	-3.07742	-0.538759	-0.0755519	0.464161
Peroxidase superfamily protein	POX1	Gorai.012G059700	2.17015	-0.946843	-3.12004	-0.786242	-1.73621	-0.91659
Peroxidase superfamily protein	POX1	Gorai.011G129900	1.19426	1.14698	-0.0504586	2.60163	2.1798	-0.427411
Peroxidase superfamily protein	POX43	Gorai.003G090000	0.348543	0.55683	0.202468	-3.21657	-0.156482	3.05326
Peroxidase superfamily protein	POX15	Gorai.004G093200	1.27211	1.73455	0.458498	1.19628	4.0897	2.88783
Peroxidase superfamily protein	POX72	Gorai.007G049900	2.90475	4.13051	1.22234	-0.903354	2.80136	3.69901
Peroxidase superfamily protein	POX19	Gorai.009G165100	2.26393	2.51167	0.244907	2.20883	2.60666	0.393436
Peroxidase superfamily protein	POXN1	Gorai.005G219100	5.30558	3.81953	-1.56514	2.09354	5.8754	3.77795
Peroxidase superfamily protein	POX10	Gorai.012G150400	0.969385	-0.408378	-1.38362	-3.95706	-1.32921	2.62544
2Fe-2S ferredoxin-like superfamily protein	FED A	Gorai.005G241800	4.88462	5.75802	0.87112	0.760003	0.101687	-0.660988
Stress responsive genes
Pathogenesis-related thaumatin superfamily protein	PR-T,TLP	Gorai.003G134300	5.1966	4.31681	-0.855579	-0.924555	-0.558313	0.403409
pathogenesis-related family protein	PR	Gorai.005G081400	5.03169	-2.37743	-7.41056	1.90125	1.12373	-0.78398
pathogenesis-related gene 1	PR-1	Gorai.006G115900	4.2991	-1.6267	-5.94566	4.47718	-4.97583	-9.33211
Pathogenesis-related thaumatin superfamily protein	PR-T,TLP	Gorai.006G160900	9.19872	6.97757	-2.22536	11.5024	8.5673	-2.93574
pathogenesis-related 4	PR-4	Gorai.007G281400	8.19458	7.21157	-1.06607	4.5258	7.41184	2.88146
Pathogenesis-related thaumatin superfamily protein	PR-T,TLP	Gorai.009G100600	5.95086	4.34241	-1.61231	-0.238968	-0.0255855	0.209244
pathogenesis-related 4	PR-4	Gorai.013G200400	2.40247	1.42276	-0.982126	9.75343	6.54604	-3.21406
Pathogenesis-related thaumatin superfamily protein	PR-T,TLP	Gorai.007G048900	-2.94044	-0.875789	2.06084	-1.61955	-1.48666	0.129317
Pathogenesis-related thaumatin superfamily protein	PR-T,TLP	Gorai.007G193600	1.43222	2.99153	1.55496	1.49813	1.21317	-0.288291
pathogenesis-related gene 1	PR-1	Gorai.008G043500	0	10.0484	9.98627	0	9.68113	9.77249
Pathogenesis-related thaumatin superfamily protein	PR-T,TLP	Gorai.005G112000	-2.37686	1.80972	4.18137	0.744014	0.599024	-0.146772
Pathogenesis-related thaumatin superfamily protein	PR-T,TLP	Gorai.007G003900	5.50522	2.64817	-2.86372	0.770833	0.28255	-0.489927
pathogenesis-related 4	PR-4	Gorai.007G281900	0.297195	-0.42626	-0.726575	2.52862	2.80176	0.263699
pathogenesis-related gene 1	PR-1	Gorai.008G044000	6.72418	6.28515	-0.463494	12.9739	11.1313	-1.81254
Pathogenesis-related thaumatin superfamily protein	PR-T,TLP	Gorai.009G194000	-0.782712	-0.438194	0.330447	-2.11096	-0.7777	1.32879
mitochondrion-localized small heat shock protein 23.6	HSP23.6-MITO	Gorai.008G216100	2.06881	2.98625	0.914079	2.28876	3.13466	0.839843
heat shock protein 70B	Hsp70b	Gorai.003G169700	3.29021	10.8326	7.46463	3.56679	8.85212	5.27562
heat shock protein 90.1	HSP90.1	Gorai.003G155600	1.61144	2.35798	0.745987	2.17808	3.99345	1.79574
heat shock protein 21	HSP21	Gorai.004G124600	2.34494	9.6409	7.29346	2.59519	5.17501	2.56144
17.6 kDa class II heat shock protein	HSP17.6II	Gorai.009G042000	1.1196	7.82957	6.70517	3.67594	6.09823	2.32687
17.6 kDa class II heat shock protein	HSP17.6II	Gorai.009G042100	0.595871	2.81233	2.20685	0.595865	2.18156	1.57366
17.6 kDa class II heat shock protein	HSP17.6II	Gorai.010G097900	0.546022	2.23317	1.6823	1.3196	3.71061	2.40468
DNAJ heat shock N-terminal domain-containing protein	DNAJ-HSP	Gorai.008G099300	-0.140439	-2.00052	-1.86377	0.702165	-0.288604	-0.99733
DNAJ heat shock family protein	DNAJ-HSP	Gorai.008G015900	0.704878	0.349196	-0.360383	2.61889	3.21523	0.589469
heat shock protein 90.1	HSP90.1	Gorai.008G274600	1.59402	0.36341	-1.23194	2.15666	2.09871	-0.0661914
heat shock protein 70 (Hsp 70) family protein	HSP70,BIP1	Gorai.013G125300	0.946229	1.99481	1.04494	0.620353	3.02697	2.39742
Late embryogenesis abundant protein, group 1 protein	LEA4-1	Gorai.004G186200	3.24385	-0.505271	-3.75215	0.0410306	0.113783	0.0712183
late embryogenesis abundant domain-containing protein / LEA domain-containing protein	LEA	Gorai.005G072700	4.93703	1.69591	-3.24542	0.892329	1.75702	0.860375
Late embryogenesis abundant protein (LEA) family protein	LEA7	Gorai.006G100900	4.87618	-0.960743	-5.84447	-1.43887	-1.4282	0.0111328
Late Embryogenesis Abundant 4-5	LEA4-5	Gorai.006G142500	5.61278	0.772936	-4.84211	-0.967126	0.102853	1.06647
late embryogenesis abundant protein, putative / LEA protein, putative	LEA	Gorai.006G159500	5.7572	0.716637	-5.04396	-0.782315	0.0521484	0.859167
late embryogenesis abundant domain-containing protein / LEA domain-containing protein	LEA	Gorai.007G069500	5.33206	0.447359	-4.90501	-0.772742	0.134682	0.903196
Late embryogenesis abundant protein, group 6	LEA	Gorai.007G221000	5.35766	0.0682697	-5.29329	-0.261692	-0.698155	-0.443703
late embryogenesis abundant domain-containing protein / LEA domain-containing protein	LEA	Gorai.008G067600	5.83999	0.10721	-5.73397	-1.05473	-0.565031	0.479724
Late embryogenesis abundant (LEA) hydroxyproline-rich glycoprotein family	LEA	Gorai.008G273100	8.31139	5.13074	-3.2612	0.377142	-5.2635	-5.73507
late embryogenesis abundant protein, putative / LEA protein, putative	LEA	Gorai.009G410100	5.42279	0.602899	-4.82506	-1.15687	0.107366	1.25987
Late embryogenesis abundant (LEA) hydroxyproline-rich glycoprotein family	LEA	Gorai.010G232300	4.56391	-1.08505	-5.65377	-0.901259	-1.18502	-0.316084
late embryogenesis abundant domain-containing protein / LEA domain-containing protein	LEA	Gorai.013G138700	4.96887	-0.0359631	-5.00905	-0.352872	-0.347335	-0.1206
Late embryogenesis abundant (LEA) hydroxyproline-rich glycoprotein family	LEA	Gorai.007G103800	1.51258	-1.25023	-2.7687	2.23644	0.0788307	-2.16161
Late embryogenesis abundant protein (LEA) family protein	LEA	Gorai.011G029100	1.84519	-0.881838	-2.73126	-0.199772	0.0706015	0.235904
Late embryogenesis abundant (LEA) hydroxyproline-rich glycoprotein family	LEA	Gorai.002G235900	0.548768	-0.420135	-0.972676	3.20391	1.62788	-1.58428
Late embryogenesis abundant (LEA) protein-related	LEA	Gorai.002G075000	-1.98057	0.838539	2.77102	7.97649	5.30454	-2.64904
Late embryogenesis abundant (LEA) hydroxyproline-rich glycoprotein family	LEA	Gorai.006G150200	0.839432	-0.0546328	-0.926912	3.69576	2.91592	-0.834846
Late embryogenesis abundant (LEA) hydroxyproline-rich glycoprotein family	LEA	Gorai.003G085000	-0.685956	-0.151888	0.528315	-3.20818	-1.09608	2.13597
Late embryogenesis abundant (LEA) hydroxyproline-rich glycoprotein family	LEA	Gorai.009G141800	0.528334	0.0481126	-0.480415	-2.16334	-1.2864	0.87771
Late embryogenesis abundant (LEA) hydroxyproline-rich glycoprotein family	LEA	Gorai.006G130400	1.18324	0.586006	-0.608664	1.63362	3.69573	2.05876
soybean gene regulated by cold-2	SRC2	Gorai.007G341700	0.486996	-0.0233189	-0.513843	2.31439	2.9315	0.618179
soybean gene regulated by cold-2	SRC2	Gorai.007G298900	2.35773	1.55046	-0.811293	0.683588	2.01993	1.33196
Lactoylglutathione lyase / glyoxalase I family protein	GLYI8	Gorai.008G112300	4.97012	0.433783	-4.53908	0.147393	0.343485	0.187782
Lactoylglutathione lyase / glyoxalase I family protein	GLYI	Gorai.007G159600	-1.93733	0.567035	2.49685	-1.00921	-0.143992	0.86425
glyoxal oxidase-related protein	GLOX	Gorai.009G270800	4.2321	-4.77809	-8.95211	-0.750203	0.0608606	0.807479
glyoxal oxidase-related protein	GLOX	Gorai.002G125000	2.06649	-3.56956	-5.57859	2.0779	2.09355	-0.449097
glyoxal oxidase-related protein	GLOX	Gorai.008G183000	0.438186	-0.455931	-0.900459	1.60222	2.05881	0.455288

## Sheet: DEGs_HM
Differentilly expressed genes used in heatmap (Fig 4A, 4B, 5A, 5B, 5C)
Pericarp specific
seed specific
both
P>0.05
Fig. 4A
Genes interfering with Fungal Virulence		Log2 fold change
gene	ShortName	gene ID	NIPvsNTP	NIPvsTP	NTPvsTP	NISvsNTS	NISvsTS	NTSvsTS
basic chitinase	B-CHI	Gorai.002G203600	4.5057	3.26036	-1.2494	8.89807	8.05955	-0.842803
chitinase-like protein 2	CTL2	Gorai.006G078900	3.50856	1.66079	-1.85668	-2.57336	-1.3737	1.196
basic chitinase	B-CHI	Gorai.010G058900	2.16003	3.14652	0.982809	9.0243	6.05832	-2.96742
chitinase-like protein 2	CTL2	Gorai.011G198500	1.88475	2.29569	0.408891	-3.91404	-2.28049	1.62882
homolog of carrot EP3-3 chitinase	CHIV	Gorai.006G230700	0.255193	-0.761204	-1.02235	3.65059	2.46525	-1.18814
chitinase A	CHIA	Gorai.008G272000	0.664181	1.56745	0.895807	3.72963	3.77339	0.0390132
homolog of carrot EP3-3 chitinase	CHIV	Gorai.011G137200	-0.659116	-0.221148	0.437971	7.02132	6.81083	-0.214599
beta-1,3-glucanase 3	BG3	Gorai.006G134600	0.978658	1.05588	0.0728004	7.58626	3.47806	-4.10911
beta-1,3-glucanase 1	BG1	Gorai.006G134700	0.421977	-0.252259	-0.662642	5.86542	2.14241	-3.72633
beta-1,3-glucanase 3	BG3	Gorai.010G003600	1.79579	0.834591	-0.966099	3.6113	7.83577	4.25366
Kunitz family trypsin and protease inhibitor protein	TPI,KTI1	Gorai.011G254400	2.47884	4.94231	2.45959	0.98908	0.153828	-0.726607
Kunitz family trypsin and protease inhibitor protein	TPI,KTI1	Gorai.011G254900	2.02407	6.92203	5.17405	1.10885	0.182293	-0.926333
Kunitz family trypsin and protease inhibitor protein	TPI,KTI1	Gorai.012G027700	3.52824	2.65416	-0.878817	8.5412	10.4316	1.8857
Kunitz family trypsin and protease inhibitor protein	TPI,KTI1	Gorai.012G027600	-2.9138	-0.550519	2.36389	1.86992	3.24872	1.37386
Kunitz family trypsin and protease inhibitor protein	TPI,KTI1	Gorai.011G254500	-6.8287	2.92313	9.76673	0.00270736	0.175678	-1.40584
Kunitz family trypsin and protease inhibitor protein	TPI,KTI1	Gorai.011G254600	-6.23324	6.47654	12.7247	1.62488	3.67076	-1.40584
Serine protease inhibitor, potato inhibitor I-type family protein	SPI	Gorai.012G105800	8.72487	0	-8.74166	0.597303	-0.2183	-0.818978
Serine protease inhibitor, potato inhibitor I-type family protein	SPI	Gorai.007G143500	-0.6246	1.40828	2.03007	1.38049	5.9948	4.59208
hydroxyproline-rich glycoprotein family protein	HRGP	Gorai.005G225000	4.31452	0.202983	-4.1163	-3.48496	-1.39541	2.08573
Late embryogenesis abundant (LEA) hydroxyproline-rich glycoprotein family	HRGP	Gorai.008G273100	8.31139	5.13074	-3.2612	0.377142	-5.2635	-5.73507
hydroxyproline-rich glycoprotein family protein	HRGP	Gorai.009G039700	5.19173	-0.682593	-5.87751	0.015439	0.199625	0.178839
Late embryogenesis abundant (LEA) hydroxyproline-rich glycoprotein family	HRGP	Gorai.010G232300	4.56391	-1.08505	-5.65377	-0.901259	-1.18502	-0.316084
hydroxyproline-rich glycoprotein family protein	HRGP	Gorai.013G056300	12.236	0	1.12843	-2.74206	-0.858861	1.8861
Late embryogenesis abundant (LEA) hydroxyproline-rich glycoprotein family	HRGP	Gorai.002G235900	0.548768	-0.420135	-0.972676	3.20391	1.62788	-1.58428
Late embryogenesis abundant (LEA) hydroxyproline-rich glycoprotein family	HRGP	Gorai.006G150200	0.839432	-0.0546328	-0.926912	3.69576	2.91592	-0.834846
phenylalanine ammonia-lyase 2	PAL2	Gorai.007G373600	6.06509	1.86626	-4.20473	1.327	0.368922	-0.960001
phenylalanine ammonia-lyase 2	PAL2	Gorai.007G373700	5.8688	1.60625	-4.26817	0.873755	0.366333	-0.509383
Chalcone and stilbene synthase family protein	CHS1	Gorai.005G035100	7.75648	0.894725	-6.8658	1.13807	0.562815	-0.579483
Chalcone and stilbene synthase family protein	CHS3	Gorai.006G000200	3.04651	1.15191	-1.8979	0.977949	0.339664	-0.633036
Chalcone and stilbene synthase family protein	CHS1	Gorai.009G339300	8.69612	2.57303	-6.12781	-0.446492	-0.53463	-0.090167
Chalcone and stilbene synthase family protein	CHS1	Gorai.011G161200	9.64474	3.2857	-6.36254	2.59043	-0.285804	-2.88149
Chalcone and stilbene synthase family protein	CHS1	Gorai.011G161300	9.77618	3.32842	-6.45149	3.93518	0.119679	-3.82111
4-coumarate:CoA ligase 3	4CL3	Gorai.003G052100	10.1492	3.455	-6.69742	2.39112	0.103178	-2.29303
cinnamate-4-hydroxylase	C4H	Gorai.013G271700	7.73169	3.92691	-3.8076	1.11136	0.166362	-0.954354
cinnamoyl coa reductase 1	CCR1	Gorai.009G124300	2.27866	0.990644	-1.29222	-0.112722	-0.446146	-0.334691
hydroxycinnamoyl-CoA shikimate/quinate hydroxycinnamoyl transferase	HCT	Gorai.009G057200	3.08585	9.14694	5.97995	0	0	0
caffeoyl-CoA 3-O-methyltransferase	CCOAMT	Gorai.N022200	5.79708	3.21186	-2.58975	0.496959	-0.72298	-1.22656
xyloglucan endotransglucosylase/hydrolase 32	XTH32	Gorai.003G145700	11.0302	11.243	0.130689	3.2358	0.888653	-2.35166
xyloglucan endotransglucosylase/hydrolase 32	XTH32	Gorai.009G110900	2.94436	5.63425	2.68586	4.00475	2.1835	-1.82897
cellulose synthase A4	CESA4	Gorai.001G238100	3.38317	2.0071	-1.37952	-4.46464	-1.70388	2.75679
cellulose synthase family protein	CESA8	Gorai.011G037900	2.71606	2.86335	0.145752	-3.92317	-1.27882	2.63673
cellulose synthase like G2	CSLG2	Gorai.005G047700	-0.0497287	2.72191	2.76693	1.50589	2.0778	0.566243
cellulose synthase-like B3	CSLB03	Gorai.007G171800	1.0481	0.43527	-0.615863	2.42717	3.60127	1.16601
cellulose synthase like E1	CSLE1	Gorai.007G261300	0.019984	-0.88511	-0.894099	3.74643	3.14431	-0.584754
cellulose synthase like E1	CSLE1	Gorai.006G247300	0.875711	0.159972	-0.728717	1.99078	2.27735	0.27919
UDP-D-glucose/UDP-D-galactose 4-epimerase 5	UGE5	Gorai.006G207400	1.71968	1.17799	-0.547083	2.01568	2.83702	0.817401
pectin methylesterase 1	PME1	Gorai.009G038900	-3.30715	-0.818005	2.45413	0	3.90772	3.99714
expansin A4	EXPA4	Gorai.003G131000	4.69189	5.35054	0.651088	1.2096	0.866409	-0.345706
expansin-like B1	EXLB1	Gorai.004G192300	6.80243	10.5099	3.62483	6.19661	9.44388	3.36052
expansin B2	EXPB2	Gorai.004G164200	11.622	11.5721	-0.131941	5.57288	4.40952	-1.13719
expansin A4	EXPA4	Gorai.007G376300	2.73371	1.82815	-0.910481	0.147354	-0.0791346	-0.228769
expansin A5	EXPA5	Gorai.006G015100	-4.99057	0.465885	5.45323	2.13879	0.807719	-1.33858
expansin A8	EXPA8	Gorai.009G293500	-2.43184	-0.148476	2.27991	4.75329	-1.53959	-6.29946
expansin A4	EXPA4	Gorai.001G111100	3.18754	4.03006	0.837302	0.451921	0.263369	-0.193981
expansin A15	EXPA15	Gorai.013G086900	1.42887	2.11291	0.680625	3.4355	1.15005	-2.29118
expansin 11	EXPA11	Gorai.010G001800	2.94662	5.6954	2.74526	4.8942	1.30796	-3.5931
expansin B3	EXPB3	Gorai.008G153800	5.54414	5.71387	0.162785	2.57499	1.31037	-1.26827
expansin-like B1	EXLB1	Gorai.004G192400	3.72695	6.07249	2.26384	6.19661	12.1824	3.36052
UDP-Glycosyltransferase superfamily protein	GT72B1	Gorai.001G156000	8.75429	7.50904	-1.3259	7.65259	6.87832	-0.77955
UDP-Glycosyltransferase superfamily protein	GT	Gorai.008G197800	2.49452	-1.4243	-3.92286	5.05865	3.22132	-1.84314
glycosyltransferase 18	GT18	Gorai.007G009300	0.246712	0.633894	0.379892	3.52858	3.32305	-0.204698
lipoxygenase 1	LOX1	Gorai.004G241400	2.65319	0.542016	-2.114	-1.00833	-0.556431	0.00897631
lipoxygenase 2	LOX2	Gorai.009G071200	2.36406	3.1126	0.743919	0.704424	0.196137	-0.513449
lipoxygenase 3	LOX3	Gorai.010G255700	-3.10691	-1.79666	1.30406	0	4.15371	4.24298
Fig. 4B
Genes involved in defense signaling pathways
alcohol dehydrogenase 1	ADH1	Gorai.007G065100	4.09411	-1.26746	-5.36535	-0.517765	-0.171926	0.312129
alcohol dehydrogenase 1	ADH1	Gorai.005G081700	1.1831	-0.782698	-1.96892	3.37541	0.560916	-2.8217
calmodulin-like 11	CML11	Gorai.005G046000	3.12266	2.50443	-0.61844	1.97729	3.01584	1.02648
calmodulin 5	CAM5	Gorai.008G292900	3.14657	2.85594	-0.294707	-0.045659	-1.06963	-1.03029
calmodulin-like 38	CML38	Gorai.007G042400	-0.393131	-1.40769	-1.02343	8.01169	9.00208	1.01684
receptor-like protein kinase-related family protein	RLK	Gorai.001G229100	6.07668	4.87025	-1.20978	1.16939	0.0352075	-1.14127
Leucine-rich repeat receptor-like protein kinase family protein	LRR-RLK	Gorai.006G019700	8.30462	3.1148	-5.27001	-3.29965	-3.26629	0
cysteine-rich RLK (RECEPTOR-like protein kinase) 25	CRK25	Gorai.010G175800	2.21667	-0.245294	-2.46696	3.16387	-2.36676	-5.62565
receptor serine/threonine kinase, putative	RK	Gorai.009G304800	-3.37638	-2.22025	1.19875	4.34863	2.13427	-2.22193
lectin receptor kinase a4.3	LECRKA4.3	Gorai.006G184300	2.20303	3.60098	1.39219	0	3.49709	3.58501
cysteine-rich RLK (RECEPTOR-like protein kinase) 29	CRK29	Gorai.011G018000	1.17168	3.32087	2.14128	1.37946	3.21679	1.83159
Receptor-like protein kinase-related family protein	RLK	Gorai.011G065500	8.16189	4.13826	-4.02745	8.81772	7.14833	-1.64174
cysteine-rich RLK (RECEPTOR-like protein kinase) 26	CRK26	Gorai.006G082700	-0.551674	-1.92463	-1.37742	5.13978	4.00587	-1.14395
Leucine-rich receptor-like protein kinase family protein	LRR-RLK	Gorai.011G000900	0.494604	1.07573	0.577262	0.0380485	2.29635	2.25218
CLAVATA3/ESR-RELATED 13	CLE13	Gorai.001G045900	8.98496	9.34508	0.276049	-8.17432	-8.14192	0
CBL-interacting protein kinase 9	CIPK9	Gorai.001G151000	2.68254	0.092748	-2.59328	-0.843792	-1.23243	-0.395542
CBL-interacting protein kinase 12	CIPK12	Gorai.010G159900	5.6094	7.36301	1.67312	-2.82826	-0.473582	2.3492
SOS3-interacting protein 3	CIPK6	Gorai.001G032000	4.84413	6.46791	1.61992	0.405117	1.29357	0.867169
SOS3-interacting protein 3	CIPK6	Gorai.010G112400	2.50926	0.876221	-1.64031	0.395135	0.115203	-0.280253
SOS3-interacting protein 3	CIPK6	Gorai.009G055400	1.35047	1.19545	-0.15568	1.52779	2.86457	1.32926
mitogen-activated protein kinase kinase kinase 15	MAPKKK15	Gorai.009G180300	2.35696	1.98359	-0.377805	-3.25524	-0.0573309	3.19359
MAP kinase 17	MPK17	Gorai.005G161300	2.06	0.970814	-1.09345	-0.523291	-0.175997	0.339907
MAP kinase 7	MPK7	Gorai.008G065400	2.41516	1.83153	-0.586802	1.23025	0.833093	-0.401957
MAP kinase 4	MPK4	Gorai.008G249800	4.27691	1.97548	-2.30459	-0.544849	-0.267049	0.273226
nitrate reductase 2	NIA2	Gorai.002G220700	3.73798	0.872301	-2.86881	-0.000945646	-0.506304	-0.509755
nitrate reductase 2	NIA2	Gorai.005G091600	2.75546	-0.812944	-3.57443	1.0522	1.35286	0.30308
respiratory burst oxidase protein F	RBOHF	Gorai.003G085100	3.81154	2.29792	-1.51851	0.408114	0.339185	-0.263391
respiratory burst oxidase protein F	RBOHF	Gorai.008G199100	2.90165	2.51128	-0.394471	-0.754257	-0.163204	0.513662
respiratory burst oxidase homologue D	RBOHD	Gorai.009G202500	2.25587	2.63577	0.374936	-2.8991	1.49417	4.38902
GDSL-like Lipase/Acylhydrolase superfamily protein	Lipase	Gorai.006G267100	10.3204	12.7962	2.395	-4.17702	-7.62971	-3.5496
GDSL-motif lipase/hydrolase 6	GLIP6	Gorai.008G157400	9.91093	4.20152	-5.79213	-3.25636	0.420537	3.66905
GDSL-like Lipase/Acylhydrolase superfamily protein	Lipase	Gorai.009G138200	4.06722	4.33212	0.259585	1.04806	2.00064	0.94799
GDSL lipase 1	GLIP1	Gorai.009G147000	3.42811	1.39192	-2.03928	5.86995	6.49331	0.615418
phospholipase A 2A	PLA2A	Gorai.009G210300	2.14188	-0.276727	-2.42701	0.385211	-1.17318	-1.56299
GDSL-like Lipase/Acylhydrolase superfamily protein	Lipase	Gorai.007G037900	6.73539	11.5539	4.73811	-5.94994	-0.637279	5.36775
phospholipase A 2A	PLA2A	Gorai.009G210500	-3.07492	-3.15201	0	7.76242	7.32624	-0.411289
allene oxide synthase	AOS6	Gorai.010G013600	4.98206	-0.278543	-5.26585	-0.412209	-0.418607	-0.0120063
allene oxide synthase	AOS6	Gorai.010G013700	3.7397	4.52273	0.777236	10.5518	11.0218	0.497862
1-aminocyclopropane-1-carboxylic acid (acc) synthase 6	ACS6	Gorai.004G137900	4.24724	1.53921	-2.7116	1.21754	2.30722	1.08306
Glutaredoxin family protein	GRX	Gorai.007G026800	12.0549	9.30149	-2.8348	0	0	0
plant defensin 1.2C	PDF1.2c	Gorai.009G272000	5.17005	1.54885	-3.62571	1.45026	1.4948	0.0416129
SAUR-like auxin-responsive protein family	SAUR46	Gorai.006G165600	8.50401	0	-8.51929	-0.790257	-0.331019	0.45016
SAUR-like auxin-responsive protein family	SAUR45	Gorai.006G154300	8.17202	7.77266	-0.47845	6.90399	0	-6.96889
Auxin efflux carrier family protein	PIN1	Gorai.007G003800	2.19124	2.76573	0.566336	0.395451	0.191064	-0.209661
Auxin-responsive GH3 family protein	GH3.1	Gorai.007G219500	5.0764	2.34469	-2.73602	-0.582292	-0.249324	0.321612
SAUR-like auxin-responsive protein family	SAUR55	Gorai.008G208300	2.47754	1.09692	-1.42424	-1.28472	-0.132114	1.14797
Auxin-responsive GH3 family protein	GH3-10	Gorai.013G074800	3.7501	2.25648	-1.49467	0.470109	6.64307	6.16742
SAUR-like auxin-responsive protein family	SAUR64	Gorai.N011900	9.37011	12.4984	3.04862	0	0	0
SAUR-like auxin-responsive protein family	SAUR77	Gorai.009G144300	-2.18652	-1.41055	0.738296	1.45366	2.21349	0.753051
Auxin-responsive GH3 family protein	GH3.6	Gorai.005G208000	1.84236	4.15743	2.31154	4.26962	7.6669	3.39109
SAUR-like auxin-responsive protein family	SAUR6	Gorai.001G246600	-2.17218	1.07695	3.24544	3.39863	-0.335356	-3.73872
SAUR-like auxin-responsive protein family	SAUR32	Gorai.004G123800	1.08131	0.683543	-0.405843	1.40831	2.02373	0.590625
Transcriptional factor B3 family protein / auxin-responsive factor AUX/IAA-related	ARF5,IAA24,MP	Gorai.009G196100	1.38731	1.50107	0.105101	0.158559	2.22256	2.0604
cytokinin oxidase/dehydrogenase 6	CKX6	Gorai.012G081000	4.39123	-0.126722	-4.52193	1.60361	-0.230395	-1.84215
cytokinin oxidase 3	CKX3	Gorai.010G083400	-5.66466	0.00433979	5.66559	0.79931	1.20662	0.39952
cytokinin oxidase/dehydrogenase 6	CKX6	Gorai.011G295400	2.16593	2.50875	0.34005	0	0	0
inflorescence meristem receptor-like kinase 2	IMK2	Gorai.011G289900	3.51315	3.45878	-0.0586815	1.09439	0.0349441	-1.06884
inflorescence meristem receptor-like kinase 2	IMK2	Gorai.010G194100	4.54729	4.25757	-0.292472	2.29715	0.914431	-1.39002
Calcium-binding EF-hand family protein	CBP	Gorai.007G015400	2.32747	0.355444	-2.03531	0.236474	0.0240136	-0.225864
Calcium-binding EF-hand family protein	CBP	Gorai.005G087100	2.08543	2.46641	0.378491	6.43794	9.34755	2.9326
Fig. 5A
Transcription factors
WRKY DNA-binding protein 75	WRKY75	Gorai.001G057600	2.80761	-0.861518	-3.67668	4.0148	-0.383919	-4.40908
WRKY DNA-binding protein 75	WRKY75	Gorai.006G043200	9.3949	0	-9.4088	0	0	0
WRKY family transcription factor	WRKY6	Gorai.001G214800	-2.20256	-0.991383	1.20617	0.266131	0.405821	0.178794
WRKY family transcription factor	WRKY53	Gorai.008G253300	-3.14829	-1.38511	1.75848	1.00475	0.934404	-0.0778152
WRKY DNA-binding protein 72	WRKY72	Gorai.012G056800	6.14702	9.70526	3.47837	2.65895	3.03871	0.372051
WRKY DNA-binding protein 50	WRKY50	Gorai.001G021500	-1.50775	-2.00687	-0.514246	-0.294815	-1.06229	-0.777815
WRKY family transcription factor	WRKY41	Gorai.007G014600	-6.27874	-2.67426	3.60059	0.149112	1.6975	1.5438
WRKY DNA-binding protein 18	WRKY18	Gorai.001G037800	-6.286	-0.286314	5.99321	7.21892	7.73913	0.547718
WRKY DNA-binding protein 23	WRKY23	Gorai.006G265200	-1.56939	-0.222619	1.40118	3.89033	4.86049	0.964655
WRKY DNA-binding protein 28	WRKY28	Gorai.006G008200	5.97626	4.45671	-1.52674	8.15637	7.67385	-0.459892
WRKY DNA-binding protein 40	WRKY40	Gorai.009G124000	0.0415689	-0.50228	-0.546776	2.24634	1.34752	-0.908269
WRKY DNA-binding protein 48	WRKY48	Gorai.005G068100	-0.307643	-0.0373778	0.266796	0.486939	2.59083	2.10167
WRKY DNA-binding protein 49	WRKY49	Gorai.012G104800	-1.15767	-0.735087	0.420455	1.52993	3.81412	2.27641
ethylene response factor 1	ERF1	Gorai.001G176800	4.15939	3.54554	-0.619844	3.48812	4.28136	0.787344
ethylene response factor 1	ERF1	Gorai.005G049300	0.361497	-1.40829	-1.77697	3.68485	2.11247	-1.57506
ethylene responsive element binding factor 2	ERF2	Gorai.010G156600	-0.178234	-2.10821	-1.93558	1.56022	0.183189	-1.37756
ethylene responsive element binding factor 2	ERF2	Gorai.009G165500	1.84868	-0.299954	-2.09874	2.8119	1.6123	-1.23432
ERF family protein 38	ERF38	Gorai.007G028800	2.281	-0.283553	-2.57027	-0.546613	-1.24655	-0.701846
related to AP2 6l	Rap2.6L	Gorai.012G125700	2.87381	2.2297	-0.618827	1.21913	1.45021	0.212537
related to AP2 6l	Rap2.6L	Gorai.005G197100	1.02506	0.523458	-0.485056	2.29093	3.3448	1.13883
related to AP2 1	RAP2.1	Gorai.002G134600	0	0	0	2.44045	3.45578	1.01274
Basic-leucine zipper (bZIP) transcription factor family protein	bZIP14	Gorai.002G122200	2.6981	1.15617	-1.57892	0.1651	0.734232	0.565834
Basic-leucine zipper (bZIP) transcription factor family protein	GIA1	Gorai.006G111600	5.27066	-1.0104	-6.28661	-0.361107	-0.483151	-0.119069
Basic-leucine zipper (bZIP) transcription factor family protein	bZIP67	Gorai.013G258300	5.49566	-0.750587	-6.25185	0.255608	-0.117387	-0.374621
basic leucine-zipper 44	bZIP44	Gorai.002G126500	2.42885	1.16481	-1.15582	-0.102476	-1.10305	-1.06966
basic leucine-zipper 42	bZIP42	Gorai.008G174500	7.631	0	-7.64706	0.356412	-0.0394607	-0.46602
basic leucine-zipper 1	bZIP1	Gorai.006G079800	-0.720317	2.04137	2.75843	7.43842	8.16396	0.715921
basic leucine-zipper 5	bZIP5	Gorai.008G085200	3.86464	4.23995	0.369843	-5.35813	-5.32662	0
basic leucine-zipper 70	bZIP70	Gorai.008G200600	3.09792	0.809304	-2.29167	-2.36865	-0.885794	1.47497
bZIP transcription factor family protein	bZIP21	Gorai.006G111800	0.708967	1.27769	0.564957	-2.74543	-0.246475	2.49177
myb domain protein 93	MYB93	Gorai.003G039500	7.6992	9.35623	1.57558	2.01647	1.21136	-0.809234
myb domain protein 63	MYB63	Gorai.004G269400	3.86117	2.08048	-1.78237	-0.329715	-0.238496	0.082791
MYB-like 102	MYB102	Gorai.005G206300	7.90694	9.51984	1.5325	0	4.67985	4.76737
myb domain protein 105	MYB105	Gorai.007G346400	2.56697	2.72143	0.152198	-0.510451	0.0183543	0.516354
myb domain protein 36	MYB36	Gorai.009G110800	7.39856	8.90122	1.42328	0	0	0
myb domain protein 62	MYB62	Gorai.001G075000	3.56047	5.65798	2.09654	8.80758	8.54627	-0.239109
myb domain protein 2	MYB2	Gorai.007G121000	0.112955	-0.737453	-0.85384	3.05938	2.74936	-0.315601
myb domain protein 4	MYB4	Gorai.005G254000	1.59409	1.05873	-0.538928	-2.11738	-2.02649	0.0822506
Zinc finger C-x8-C-x5-C-x3-H type family protein	ZF-C3H49	Gorai.001G009900	3.83113	0.157808	-3.68011	-0.655011	-0.737443	-0.079314
Zinc finger C-x8-C-x5-C-x3-H type family protein	ZF-C3H	Gorai.002G020100	4.58541	-0.121763	-4.71072	-0.907593	-0.806938	0.100372
Dof-type zinc finger DNA-binding family protein	ZF-Dof	Gorai.003G036800	8.01318	5.19702	-2.89948	-1.34316	-0.100197	1.37538
C2H2 and C2HC zinc fingers superfamily protein	ZF-C2H2	Gorai.003G181300	8.88735	0	-8.90985	0.421059	-0.429905	-0.8528
C2H2-like zinc finger protein	ZF-C2H2	Gorai.008G106500	3.24118	0.314088	-2.93107	2.07739	0.693483	-1.32368
Zinc finger (C3HC4-type RING finger) family protein	ZF-C3HC4	Gorai.008G210800	7.01926	0	-7.03346	-3.63774	0.439729	4.07129
Zinc finger C-x8-C-x5-C-x3-H type family protein	ZF-C3H	Gorai.009G029300	2.92382	-0.675282	-3.60342	-0.276759	-0.566983	-0.296974
B-box type zinc finger family protein	BBX30	Gorai.012G133300	3.44113	0.0235271	-3.42091	0.197689	-1.03376	-1.23965
C2H2-type zinc finger family protein	ZF-C2H2	Gorai.004G037000	1.6567	2.53906	0.879375	0.678236	0.108347	-0.575419
C2H2 and C2HC zinc fingers superfamily protein	ZF-C2H2	Gorai.002G223300	0	0	0	0	8.70409	8.79451
heat shock transcription factor A2	HSFA2	Gorai.009G032300	1.33015	0.936654	-0.396751	2.56348	3.60115	1.02738
homeobox protein 52	HB52	Gorai.002G067100	3.34647	2.11319	-1.23654	2.92333	3.36839	0.440867
Homeobox-leucine zipper protein 4 (HB-4) / HD-ZIP protein	HB4	Gorai.004G195900	2.47007	1.40375	-1.06906	-0.0129192	0.0836384	0.0952423
homeobox 7	HB7	Gorai.007G016800	2.39009	2.55101	0.157765	-0.359836	0.0926978	0.443639
WUSCHEL related homeobox 4	WOX4	Gorai.009G214200	2.90101	3.37462	0.46556	0.816586	0.638725	-0.178074
homeobox-leucine zipper protein 3	HAT3	Gorai.007G086600	-2.39161	-1.10261	1.28538	0.354888	0.057077	-0.382311
homeobox protein 20	HB20	Gorai.001G256300	-1.3471	-2.37744	-1.03189	-0.547117	-1.22499	-0.685421
Homeobox-leucine zipper protein 4 (HB-4) / HD-ZIP protein	HB4	Gorai.007G029200	-0.382817	-2.40935	-2.03512	0.511211	0.30289	-0.21325
WUSCHEL related homeobox 4	WOX4	Gorai.005G101400	3.68538	6.47603	2.7862	7.40328	0	-7.46677
Homeobox-leucine zipper protein family	HAT22	Gorai.003G033400	0.687703	0.990868	0.298929	4.86983	2.83184	-2.04279
homeobox protein 33	HB33	Gorai.006G190600	2.26942	-0.279579	-2.55517	3.60101	1.87459	-1.73381
homeobox protein 40	HB40	Gorai.007G206000	0.326394	0.414203	0.0830927	2.22458	2.89556	0.664422
homeobox protein 16	HB16	Gorai.010G037800	0.630052	0.748533	0.117305	2.39986	1.91376	-0.498261
POX (plant homeobox) family protein	HB6	Gorai.011G271200	5.52335	0	-5.54107	3.16481	2.30523	-0.876908
homeobox 7	HB7	Gorai.007G111400	0.314784	0.132817	-0.18631	-0.122694	2.77439	2.88934
C-repeat-binding factor 4	CBF4,DREB1D	Gorai.008G280600	2.88439	-1.12423	-4.01558	-1.5455	0.263527	1.80324
Fig. 5B
Oxidative Burst
glutathione S-transferase phi 12	GSTF12	Gorai.001G083600	2.13785	2.37785	0.234833	0	0	0
glutathione S-transferase TAU 8	GSTU8	Gorai.012G108800	7.82659	6.79334	-1.11373	-0.536902	-0.725777	-0.191681
glutathione S-transferase TAU 18	GSTU18	Gorai.012G121400	2.71828	0.542893	-2.18137	1.32508	-0.321687	-1.65174
glutathione S-transferase TAU 18	GSTU18	Gorai.012G120900	3.46095	1.04464	-2.42034	1.83141	2.00663	0.169714
Glutathione S-transferase family protein	GST30B	Gorai.012G121100	2.09281	0.131428	-1.96623	1.26054	0.553288	-0.712251
glutathione S-transferase TAU 25	GSTU25	Gorai.013G179300	6.76228	0.516349	-6.24977	5.1123	3.90757	-1.21369
glutathione S-transferase TAU 19	GSTU19	Gorai.001G204000	-2.81336	-1.24228	1.5401	2.95714	-0.255638	-3.21651
Glutathione S-transferase family protein	GSTF13	Gorai.007G129400	3.21598	3.50257	0.281325	1.83213	1.82124	-0.0139041
glutathione S-transferase TAU 8	GSTU8	Gorai.006G178600	0.932028	-1.53949	-2.47476	1.63088	0.403751	-1.23578
glutathione S-transferase TAU 16	GSTU16	Gorai.004G031900	8.03927	4.97145	-2.52452	8.06022	0	-8.12084
glutathione S-transferase TAU 16	GSTU16	Gorai.004G032100	8.03927	5.69788	-2.52452	8.85413	6.38124	-2.44747
glutathione S-transferase tau 7	GSTU7	Gorai.005G036300	0.264967	-0.269676	-0.537093	4.73746	1.58583	-3.16103
glutathione S-transferase tau 7	GSTU7	Gorai.005G038800	0.602551	-1.01812	-1.62331	7.21398	6.1277	-1.06436
glutathione S-transferase 6	GSTF6	Gorai.004G141900	0.458853	0.00395238	-0.458641	-3.01594	-0.809277	2.20277
glutathione S-transferase TAU 8	GSTU8	Gorai.006G178700	-0.0173609	-0.617621	-0.602264	4.76813	2.30158	-2.47378
glutathione S-transferase tau 7	GSTU7	Gorai.012G099100	0.67596	-0.894128	-1.57291	1.71527	-0.357022	-2.08036
ascorbate peroxidase 2	APX2	Gorai.009G420500	2.13517	3.31771	1.38417	2.70701	6.10938	3.36059
Copper amine oxidase family protein	CAO	Gorai.005G042100	2.89674	0.139227	-2.75282	2.0649	0.916845	-1.25086
Peroxidase superfamily protein	POX18	Gorai.001G039200	8.82807	4.06932	-4.83924	0.585817	0.51737	-0.0499125
Peroxidase superfamily protein	POX4	Gorai.003G151700	2.85477	3.15108	0.28995	4.63484	3.8594	-0.780858
Peroxidase superfamily protein	POXN	Gorai.004G093000	3.17463	-0.894864	-4.07493	-2.2026	-1.13988	1.08805
Peroxidase superfamily protein	POX16	Gorai.004G098800	7.76257	10.3667	2.52264	9.13397	0	-9.19367
Peroxidase superfamily protein	POX4	Gorai.004G234900	12.0652	0	-12.0844	9.75083	0	-9.81142
peroxidase 2	POX2	Gorai.004G265900	7.06998	4.53663	-2.53906	8.94877	8.55388	-0.396139
Peroxidase superfamily protein	POX12	Gorai.005G077600	2.04255	1.81793	-0.230809	-1.49651	-0.0742302	1.42028
peroxidase 2	POX2	Gorai.006G143400	8.30283	11.7886	3.40312	1.08551	-4.92112	-6.09632
Peroxidase superfamily protein	POX21	Gorai.006G168000	4.90568	3.88046	-1.02761	1.93311	0.879914	-1.05684
glutathione peroxidase 2	GPX2	Gorai.006G186100	3.16175	0.130896	-3.0335	1.09328	0.403733	-0.699372
Peroxidase superfamily protein	POX1	Gorai.008G073800	11.0667	3.99087	-7.15678	1.59028	-4.69915	-6.384
Peroxidase superfamily protein	POX18	Gorai.009G064700	3.80982	0.242731	-3.57217	0.896203	0.0319641	-0.870037
Peroxidase superfamily protein	POX21	Gorai.009G419100	3.71836	0.655439	-3.1314	0.505124	-3.31869	-3.91757
Peroxidase superfamily protein	POX64	Gorai.010G001900	8.31272	0	-8.33041	-0.248152	-2.2993	-2.05329
Peroxidase superfamily protein	POX51	Gorai.012G086300	2.39578	1.96159	-0.437726	0.2787	-0.32283	-0.608172
Peroxidase superfamily protein	POXN1	Gorai.012G141300	12.6042	12.508	-0.177668	2.47041	1.75467	-0.719039
Peroxidase superfamily protein	POX20	Gorai.008G228500	-3.1943	1.3332	4.53187	-0.635971	0.526888	1.15329
Peroxidase superfamily protein	POX11	Gorai.008G174200	6.55841	10.5705	3.93158	-3.96614	-3.93474	0
Peroxidase superfamily protein	POX66	Gorai.008G281600	6.37971	6.87644	0.416926	1.43956	-2.99588	-4.52954
Peroxidase superfamily protein	POX52	Gorai.009G361800	0.0725341	3.01751	2.99064	0	6.65087	6.74263
Peroxidase superfamily protein	POX12	Gorai.010G131800	-0.33965	2.58113	2.91775	-0.232088	0.479146	0.708614
Peroxidase superfamily protein	POX52	Gorai.012G016200	1.15486	2.50812	1.34858	3.86535	4.31635	0.446407
Peroxidase superfamily protein	POX1	Gorai.012G059800	3.62645	5.36686	1.73839	0	5.82825	5.91377
Peroxidase family protein	POX51	Gorai.012G086200	4.75683	4.46426	-0.296415	3.0291	3.11879	0.0857533
Peroxidase superfamily protein	POX64	Gorai.009G192200	4.36548	1.29186	-3.07742	-0.538759	-0.0755519	0.464161
Peroxidase superfamily protein	POX1	Gorai.012G059700	2.17015	-0.946843	-3.12004	-0.786242	-1.73621	-0.91659
Peroxidase superfamily protein	POX1	Gorai.011G129900	1.19426	1.14698	-0.0504586	2.60163	2.1798	-0.427411
Peroxidase superfamily protein	POX43	Gorai.003G090000	0.348543	0.55683	0.202468	-3.21657	-0.156482	3.05326
Peroxidase superfamily protein	POX15	Gorai.004G093200	1.27211	1.73455	0.458498	1.19628	4.0897	2.88783
Peroxidase superfamily protein	POX72	Gorai.007G049900	2.90475	4.13051	1.22234	-0.903354	2.80136	3.69901
Peroxidase superfamily protein	POX19	Gorai.009G165100	2.26393	2.51167	0.244907	2.20883	2.60666	0.393436
Peroxidase superfamily protein	POXN1	Gorai.005G219100	5.30558	3.81953	-1.56514	2.09354	5.8754	3.77795
Peroxidase superfamily protein	POX10	Gorai.012G150400	0.969385	-0.408378	-1.38362	-3.95706	-1.32921	2.62544
2Fe-2S ferredoxin-like superfamily protein	FED A	Gorai.005G241800	4.88462	5.75802	0.87112	0.760003	0.101687	-0.660988
Fig. 5C
Stress responsive genes
Pathogenesis-related thaumatin superfamily protein	PR-T,TLP	Gorai.003G134300	5.1966	4.31681	-0.855579	-0.924555	-0.558313	0.403409
pathogenesis-related family protein	PR	Gorai.005G081400	5.03169	-2.37743	-7.41056	1.90125	1.12373	-0.78398
pathogenesis-related gene 1	PR-1	Gorai.006G115900	4.2991	-1.6267	-5.94566	4.47718	-4.97583	-9.33211
Pathogenesis-related thaumatin superfamily protein	PR-T,TLP	Gorai.006G160900	9.19872	6.97757	-2.22536	11.5024	8.5673	-2.93574
pathogenesis-related 4	PR-4	Gorai.007G281400	8.19458	7.21157	-1.06607	4.5258	7.41184	2.88146
Pathogenesis-related thaumatin superfamily protein	PR-T,TLP	Gorai.009G100600	5.95086	4.34241	-1.61231	-0.238968	-0.0255855	0.209244
pathogenesis-related 4	PR-4	Gorai.013G200400	2.40247	1.42276	-0.982126	9.75343	6.54604	-3.21406
Pathogenesis-related thaumatin superfamily protein	PR-T,TLP	Gorai.007G048900	-2.94044	-0.875789	2.06084	-1.61955	-1.48666	0.129317
Pathogenesis-related thaumatin superfamily protein	PR-T,TLP	Gorai.007G193600	1.43222	2.99153	1.55496	1.49813	1.21317	-0.288291
pathogenesis-related gene 1	PR-1	Gorai.008G043500	0	10.0484	9.98627	0	9.68113	9.77249
Pathogenesis-related thaumatin superfamily protein	PR-T,TLP	Gorai.005G112000	-2.37686	1.80972	4.18137	0.744014	0.599024	-0.146772
Pathogenesis-related thaumatin superfamily protein	PR-T,TLP	Gorai.007G003900	5.50522	2.64817	-2.86372	0.770833	0.28255	-0.489927
pathogenesis-related 4	PR-4	Gorai.007G281900	0.297195	-0.42626	-0.726575	2.52862	2.80176	0.263699
pathogenesis-related gene 1	PR-1	Gorai.008G044000	6.72418	6.28515	-0.463494	12.9739	11.1313	-1.81254
Pathogenesis-related thaumatin superfamily protein	PR-T,TLP	Gorai.009G194000	-0.782712	-0.438194	0.330447	-2.11096	-0.7777	1.32879
mitochondrion-localized small heat shock protein 23.6	HSP23.6-MITO	Gorai.008G216100	2.06881	2.98625	0.914079	2.28876	3.13466	0.839843
heat shock protein 70B	Hsp70b	Gorai.003G169700	3.29021	10.8326	7.46463	3.56679	8.85212	5.27562
heat shock protein 90.1	HSP90.1	Gorai.003G155600	1.61144	2.35798	0.745987	2.17808	3.99345	1.79574
heat shock protein 21	HSP21	Gorai.004G124600	2.34494	9.6409	7.29346	2.59519	5.17501	2.56144
17.6 kDa class II heat shock protein	HSP17.6II	Gorai.009G042000	1.1196	7.82957	6.70517	3.67594	6.09823	2.32687
17.6 kDa class II heat shock protein	HSP17.6II	Gorai.009G042100	0.595871	2.81233	2.20685	0.595865	2.18156	1.57366
17.6 kDa class II heat shock protein	HSP17.6II	Gorai.010G097900	0.546022	2.23317	1.6823	1.3196	3.71061	2.40468
DNAJ heat shock N-terminal domain-containing protein	DNAJ-HSP	Gorai.008G099300	-0.140439	-2.00052	-1.86377	0.702165	-0.288604	-0.99733
DNAJ heat shock family protein	DNAJ-HSP	Gorai.008G015900	0.704878	0.349196	-0.360383	2.61889	3.21523	0.589469
heat shock protein 90.1	HSP90.1	Gorai.008G274600	1.59402	0.36341	-1.23194	2.15666	2.09871	-0.0661914
heat shock protein 70 (Hsp 70) family protein	HSP70,BIP1	Gorai.013G125300	0.946229	1.99481	1.04494	0.620353	3.02697	2.39742
Late embryogenesis abundant protein, group 1 protein	LEA4-1	Gorai.004G186200	3.24385	-0.505271	-3.75215	0.0410306	0.113783	0.0712183
late embryogenesis abundant domain-containing protein / LEA domain-containing protein	LEA	Gorai.005G072700	4.93703	1.69591	-3.24542	0.892329	1.75702	0.860375
Late embryogenesis abundant protein (LEA) family protein	LEA7	Gorai.006G100900	4.87618	-0.960743	-5.84447	-1.43887	-1.4282	0.0111328
Late Embryogenesis Abundant 4-5	LEA4-5	Gorai.006G142500	5.61278	0.772936	-4.84211	-0.967126	0.102853	1.06647
late embryogenesis abundant protein, putative / LEA protein, putative	LEA	Gorai.006G159500	5.7572	0.716637	-5.04396	-0.782315	0.0521484	0.859167
late embryogenesis abundant domain-containing protein / LEA domain-containing protein	LEA	Gorai.007G069500	5.33206	0.447359	-4.90501	-0.772742	0.134682	0.903196
Late embryogenesis abundant protein, group 6	LEA	Gorai.007G221000	5.35766	0.0682697	-5.29329	-0.261692	-0.698155	-0.443703
late embryogenesis abundant domain-containing protein / LEA domain-containing protein	LEA	Gorai.008G067600	5.83999	0.10721	-5.73397	-1.05473	-0.565031	0.479724
Late embryogenesis abundant (LEA) hydroxyproline-rich glycoprotein family	LEA	Gorai.008G273100	8.31139	5.13074	-3.2612	0.377142	-5.2635	-5.73507
late embryogenesis abundant protein, putative / LEA protein, putative	LEA	Gorai.009G410100	5.42279	0.602899	-4.82506	-1.15687	0.107366	1.25987
Late embryogenesis abundant (LEA) hydroxyproline-rich glycoprotein family	LEA	Gorai.010G232300	4.56391	-1.08505	-5.65377	-0.901259	-1.18502	-0.316084
late embryogenesis abundant domain-containing protein / LEA domain-containing protein	LEA	Gorai.013G138700	4.96887	-0.0359631	-5.00905	-0.352872	-0.347335	-0.1206
Late embryogenesis abundant (LEA) hydroxyproline-rich glycoprotein family	LEA	Gorai.007G103800	1.51258	-1.25023	-2.7687	2.23644	0.0788307	-2.16161
Late embryogenesis abundant protein (LEA) family protein	LEA	Gorai.011G029100	1.84519	-0.881838	-2.73126	-0.199772	0.0706015	0.235904
Late embryogenesis abundant (LEA) hydroxyproline-rich glycoprotein family	LEA	Gorai.002G235900	0.548768	-0.420135	-0.972676	3.20391	1.62788	-1.58428
Late embryogenesis abundant (LEA) protein-related	LEA	Gorai.002G075000	-1.98057	0.838539	2.77102	7.97649	5.30454	-2.64904
Late embryogenesis abundant (LEA) hydroxyproline-rich glycoprotein family	LEA	Gorai.006G150200	0.839432	-0.0546328	-0.926912	3.69576	2.91592	-0.834846
Late embryogenesis abundant (LEA) hydroxyproline-rich glycoprotein family	LEA	Gorai.003G085000	-0.685956	-0.151888	0.528315	-3.20818	-1.09608	2.13597
Late embryogenesis abundant (LEA) hydroxyproline-rich glycoprotein family	LEA	Gorai.009G141800	0.528334	0.0481126	-0.480415	-2.16334	-1.2864	0.87771
Late embryogenesis abundant (LEA) hydroxyproline-rich glycoprotein family	LEA	Gorai.006G130400	1.18324	0.586006	-0.608664	1.63362	3.69573	2.05876
soybean gene regulated by cold-2	SRC2	Gorai.007G341700	0.486996	-0.0233189	-0.513843	2.31439	2.9315	0.618179
soybean gene regulated by cold-2	SRC2	Gorai.007G298900	2.35773	1.55046	-0.811293	0.683588	2.01993	1.33196
Lactoylglutathione lyase / glyoxalase I family protein	GLYI8	Gorai.008G112300	4.97012	0.433783	-4.53908	0.147393	0.343485	0.187782
Lactoylglutathione lyase / glyoxalase I family protein	GLYI	Gorai.007G159600	-1.93733	0.567035	2.49685	-1.00921	-0.143992	0.86425
glyoxal oxidase-related protein	GLOX	Gorai.009G270800	4.2321	-4.77809	-8.95211	-0.750203	0.0608606	0.807479
glyoxal oxidase-related protein	GLOX	Gorai.002G125000	2.06649	-3.56956	-5.57859	2.0779	2.09355	-0.449097
glyoxal oxidase-related protein	GLOX	Gorai.008G183000	0.438186	-0.455931	-0.900459	1.60222	2.05881	0.455288
